# Supplementary material for: Histone functions as a cell-surface receptor for AGEs
Source: Nat Commun. 2022 May 27;13:2974. doi: 10.1038/s41467-022-30626-8 (PMC9142594; doi:10.1038/s41467-022-30626-8)
Supplement: Supplementary file 4 — Source Data [file 41467_2022_30626_MOESM4_ESM.xlsx]

## Sheet: Fig.1a 
	Fig.1a	Silver stain								Raw image

## Sheet: Fig.1b
	Fig.1b	CBB stain
	Raw images

## Sheet: Fig.1c
Fig.1c	Absorbance at 450 nm
immobilized with	-			H1			H2A			H2B			H3			H4			H2A/B			H3/4
binder	NT	BSA	AGEs	NT	BSA	AGEs	NT	BSA	AGEs	NT	BSA	AGEs	NT	BSA	AGEs	NT	BSA	AGEs	NT	BSA	AGEs	NT	BSA	AGEs
	0.036	0.036	0.036	0.036	0.037	0.986	0.036	0.037	1.214	0.037	0.037	1.15	0.037	0.039	1.027	0.038	0.039	1.029	0.037	0.037	1.129	0.038	0.039	1.098
	0.036	0.035	0.036	0.036	0.037	0.972	0.036	0.036	1.14	0.037	0.038	1.125	0.039	0.038	0.995	0.036	0.039	0.95	0.037	0.037	1.096	0.038	0.039	1.083
	0.036	0.035	0.036	0.037	0.037	1.008	0.037	0.036	1.151	0.036	0.037	1.11	0.037	0.038	1.018	0.037	0.038	1.02	0.036	0.037	1.13	0.037	0.038	1.058

## Sheet: Fig.1d
Fig.1d	SPR
		H1		H2A		H2B		H3		H4
		Response Unit		Response Unit		Response Unit		Response Unit		Response Unit
	sec	AGEs	BSA	AGEs	BSA	AGEs	BSA	AGEs	BSA	AGEs	BSA
	-50	-2.67969	-3.83984	-1.26563	-1.26172	0.652344	0.980469	-0.64453	-0.67578	-2.58594	-2.71875
	-49.9	-2.64063	-3.80078	-1.22656	-1.27344	0.710938	1.01172	-0.63671	-0.67187	-2.58594	-2.71875
	-49.8	-2.61328	-3.76563	-1.22656	-1.27344	0.746094	1.03906	-0.65039	-0.68946	-2.58594	-2.71094
	-49.7	-2.58203	-3.74609	-1.20703	-1.26563	0.78125	1.0625	-0.67187	-0.71484	-2.60156	-2.70703
	-49.6	-2.5625	-3.70703	-1.16797	-1.25391	0.800781	1.09766	-0.67969	-0.73438	-2.60156	-2.69922
	-49.5	-2.52734	-3.67188	-1.14258	-1.24219	0.828125	1.12109	-0.71485	-0.76563	-2.59766	-2.6875
	-49.4	-2.49219	-3.62109	-1.12109	-1.2207	0.847656	1.17188	-0.76953	-0.83203	-2.61719	-2.67969
	-49.3	-2.45703	-3.59766	-1.10547	-1.19922	0.875	1.19141	-0.79687	-0.85547	-2.61719	-2.69141
	-49.2	-2.4375	-3.57422	-1.07031	-1.19141	0.898438	1.21484	-0.83203	-0.89844	-2.64453	-2.71484
	-49.1	-2.40234	-3.56641	-1.07031	-1.17578	0.914063	1.24219	-0.86328	-0.94141	-2.63672	-2.70703
	-49	-2.36328	-3.53516	-1.06445	-1.14063	0.941406	1.26563	-0.90625	-0.98437	-2.64453	-2.69531
	-48.9	-2.32422	-3.51563	-1.0625	-1.11328	0.972656	1.29297	-0.96094	-1.03516	-2.65234	-2.69922
	-48.8	-2.29297	-3.48828	-1.09766	-1.10156	1	1.30078	-1.00782	-1.07422	-2.66406	-2.71094
	-48.7	-2.28906	-3.47266	-1.10156	-1.0625	1.01563	1.33203	-1.05664	-1.11133	-2.67578	-2.72266
	-48.6	-2.26172	-3.44922	-1.125	-1.06641	1.05078	1.35547	-1.0625	-1.13672	-2.69141	-2.73438
	-48.5	-2.25	-3.41406	-1.125	-1.07617	1.07031	1.39844	-1.08984	-1.16016	-2.68359	-2.76563
	-48.4	-2.22656	-3.39844	-1.16016	-1.10156	1.09766	1.4375	-1.10156	-1.16016	-2.69141	-2.76172
	-48.3	-2.20117	-3.37109	-1.19922	-1.12109	1.12891	1.46094	-1.14062	-1.1875	-2.67969	-2.76953
	-48.2	-2.17969	-3.35547	-1.19141	-1.14844	1.14453	1.48047	-1.16015	-1.20703	-2.68359	-2.76953
	-48.1	-2.16406	-3.34375	-1.20703	-1.16797	1.16016	1.49023	-1.14063	-1.18164	-2.66406	-2.76172
	-48	-2.15625	-3.32813	-1.19922	-1.16406	1.18359	1.5	-1.14844	-1.17579	-2.63672	-2.74609
	-47.9	-2.14453	-3.32031	-1.17578	-1.15234	1.21094	1.49609	-1.1211	-1.16797	-2.61719	-2.72656
	-47.8	-2.12891	-3.29688	-1.19531	-1.16016	1.24219	1.50391	-1.12109	-1.17187	-2.60547	-2.70703
	-47.7	-2.10547	-3.29297	-1.17969	-1.17188	1.26172	1.49609	-1.1211	-1.14063	-2.58984	-2.6875
	-47.6	-2.09375	-3.28125	-1.17969	-1.18359	1.27734	1.50391	-1.11719	-1.14062	-2.58203	-2.6875
	-47.5	-2.08984	-3.26172	-1.17969	-1.17969	1.29297	1.5	-1.09766	-1.10547	-2.54688	-2.66797
	-47.4	-2.08594	-3.25	-1.17578	-1.19531	1.29688	1.49609	-1.10938	-1.10938	-2.51953	-2.64844
	-47.3	-2.07813	-3.23438	-1.17188	-1.19141	1.30469	1.50391	-1.10547	-1.11328	-2.51563	-2.63672
	-47.2	-2.07422	-3.21875	-1.17578	-1.20313	1.30859	1.5	-1.08984	-1.11719	-2.50781	-2.61719
	-47.1	-2.08984	-3.21484	-1.15625	-1.20703	1.32031	1.49219	-1.09375	-1.12109	-2.49219	-2.60547
	-47	-2.08594	-3.19922	-1.15625	-1.21094	1.33203	1.48438	-1.09375	-1.10937	-2.48438	-2.60156
	-46.9	-2.08984	-3.17969	-1.14844	-1.22656	1.32031	1.44922	-1.08594	-1.11719	-2.48047	-2.59766
	-46.8	-2.07813	-3.17188	-1.15234	-1.24609	1.32031	1.44531	-1.09375	-1.13282	-2.47656	-2.58594
	-46.7	-2.07422	-3.15234	-1.12891	-1.23047	1.30469	1.44141	-1.08985	-1.1211	-2.47266	-2.56641
	-46.6	-2.07031	-3.14063	-1.13672	-1.21875	1.28906	1.43359	-1.07812	-1.10156	-2.46094	-2.5625
	-46.5	-2.0625	-3.11719	-1.13672	-1.21484	1.26953	1.43359	-1.03906	-1.07422	-2.42578	-2.54297
	-46.4	-2.05078	-3.09766	-1.13672	-1.21484	1.26563	1.42969	-1.03516	-1.07031	-2.42188	-2.54297
	-46.3	-2.05078	-3.07813	-1.13672	-1.21094	1.25391	1.42188	-1.04688	-1.08203	-2.41797	-2.55078
	-46.2	-2.04297	-3.07031	-1.12891	-1.19922	1.25391	1.41406	-1.04688	-1.07813	-2.41016	-2.54297
	-46.1	-2.03906	-3.05078	-1.125	-1.20703	1.25	1.41406	-1.04297	-1.07813	-2.40625	-2.52734
	-46	-2.01953	-3.02734	-1.125	-1.20703	1.23828	1.41406	-1.05469	-1.07813	-2.40625	-2.52734
	-45.9	-2.01953	-3.01953	-1.125	-1.19141	1.23438	1.42188	-1.05078	-1.07422	-2.39063	-2.51172
	-45.8	-2.01172	-3.00781	-1.11328	-1.17188	1.21875	1.42188	-1.03906	-1.0625	-2.38672	-2.50391
	-45.7	-2.01172	-3.00391	-1.11328	-1.16016	1.21094	1.43359	-1.03515	-1.05468	-2.37109	-2.48828
	-45.6	-2.01172	-3	-1.10938	-1.14844	1.21484	1.42969	-1.03516	-1.07031	-2.34766	-2.46875
	-45.5	-2	-2.99219	-1.09375	-1.15625	1.21875	1.42188	-1.03125	-1.06641	-2.35156	-2.46094
	-45.4	-1.99219	-2.98438	-1.10156	-1.16016	1.22266	1.42188	-1.03125	-1.0625	-2.34375	-2.44922
	-45.3	-1.98047	-2.97266	-1.11328	-1.16016	1.22656	1.42188	-1.03125	-1.05469	-2.33984	-2.46484
	-45.2	-1.96094	-2.96484	-1.09766	-1.14844	1.23047	1.42969	-1.02734	-1.05078	-2.33203	-2.46484
	-45.1	-1.95313	-2.95313	-1.08984	-1.14063	1.23047	1.42578	-1.02344	-1.04687	-2.32031	-2.45703
	-45	-1.94531	-2.94531	-1.07422	-1.13672	1.23047	1.42188	-1.02343	-1.05468	-2.29688	-2.44922
	-44.9	-1.94141	-2.92969	-1.05469	-1.13672	1.22656	1.42188	-1.02343	-1.04297	-2.28906	-2.45703
	-44.8	-1.92188	-2.90234	-1.05859	-1.14063	1.21875	1.42188	-1.00781	-1.03515	-2.28125	-2.4375
	-44.7	-1.91797	-2.87109	-1.03125	-1.13281	1.21094	1.42969	-1.01172	-1.03906	-2.27344	-2.41016
	-44.6	-1.91406	-2.85156	-1.01953	-1.13672	1.20703	1.42969	-1.01172	-1.05078	-2.25781	-2.38281
	-44.5	-1.92188	-2.83594	-1.00391	-1.12891	1.19922	1.41797	-1.01563	-1.05079	-2.25391	-2.375
	-44.4	-1.89844	-2.81641	-1.00391	-1.12891	1.19922	1.43359	-0.99219	-1.03125	-2.25391	-2.34766
	-44.3	-1.87891	-2.80469	-1.00781	-1.12891	1.1875	1.44531	-0.98828	-1.02344	-2.23438	-2.31641
	-44.2	-1.875	-2.7832	-1.02344	-1.13672	1.18359	1.44531	-0.99219	-1.03125	-2.21094	-2.29688
	-44.1	-1.87891	-2.75391	-1.02344	-1.125	1.18359	1.44922	-0.96875	-1.00391	-2.17578	-2.27734
	-44	-1.89844	-2.76172	-1.02344	-1.12891	1.17188	1.43359	-0.92578	-0.98828	-2.13281	-2.26563
	-43.9	-1.91016	-2.80859	-1.02734	-1.12891	1.19141	1.41016	-0.91016	-1	-2.11719	-2.23828
	-43.8	-1.91797	-2.86719	-1.03125	-1.125	1.20313	1.37891	-0.89453	-1.0039	-2.13281	-2.21094
	-43.7	-1.92188	-2.90234	-1.04688	-1.14453	1.20313	1.36719	-0.875	-1.01954	-2.13672	-2.1875
	-43.6	-1.92969	-2.9375	-1.03125	-1.13672	1.19531	1.3457	-0.84375	-1.0039	-2.14844	-2.16406
	-43.5	-1.9375	-2.95703	-1.03516	-1.11719	1.19922	1.33203	-0.82813	-1.01563	-2.14648	-2.14063
	-43.4	-1.91797	-2.98828	-1.02344	-1.09766	1.20703	1.31641	-0.80468	-1.02343	-2.17578	-2.14844
	-43.3	-1.92188	-3.03516	-1.03125	-1.09766	1.21484	1.32422	-0.81641	-1.01953	-2.19531	-2.17188
	-43.2	-1.92188	-3.03906	-1.01172	-1.06641	1.20703	1.3125	-0.83984	-1.00781	-2.1875	-2.18359
	-43.1	-1.92188	-3.01563	-1.01563	-1.0625	1.18359	1.30859	-0.875	-1.00391	-2.17969	-2.17578
	-43	-1.91016	-2.94531	-1.01563	-1.05469	1.14453	1.29688	-0.91016	-1.00781	-2.17188	-2.16406
	-42.9	-1.90234	-2.90625	-1.00781	-1.04297	1.10547	1.28125	-0.94141	-1.01563	-2.17578	-2.15625
	-42.8	-1.89063	-2.85156	-1.01563	-1.04297	1.07422	1.26953	-0.9961	-1.01953	-2.17578	-2.15234
	-42.7	-1.89063	-2.79297	-1.02734	-1.05469	1.05469	1.26563	-1.03516	-1.01563	-2.16797	-2.14453
	-42.6	-1.87109	-2.73828	-1.02734	-1.04297	1.03125	1.27344	-1.09571	-1.01953	-2.14844	-2.11719
	-42.5	-1.84766	-2.69922	-1.02734	-1.05078	1.00391	1.27344	-1.10938	-1.03125	-2.14063	-2.11719
	-42.4	-1.85156	-2.67578	-1.01563	-1.03516	0.976563	1.26953	-1.11328	-1.02734	-2.13672	-2.11719
	-42.3	-1.85938	-2.64844	-1.00781	-1.03125	0.953125	1.27344	-1.09766	-1.02735	-2.12891	-2.10547
	-42.2	-1.84766	-2.625	-1	-1.02734	0.949219	1.27344	-1.05469	-1.02344	-2.11328	-2.10547
	-42.1	-1.83594	-2.60938	-1.01172	-1.02734	0.945313	1.28125	-1.03125	-1.03515	-2.10156	-2.09375
	-42	-1.81641	-2.59375	-1.00781	-1.01172	0.945313	1.29297	-1.00391	-1.03906	-2.09375	-2.07422
	-41.9	-1.80078	-2.58203	-1.00391	-1.00781	0.988281	1.30078	-0.98047	-1.04297	-2.07813	-2.05859
	-41.8	-1.77734	-2.54688	-0.99609	-1	1.03125	1.3125	-0.9375	-1.01563	-2.07031	-2.0625
	-41.7	-1.76953	-2.53125	-0.99609	-1.00391	1.05469	1.3125	-0.90234	-0.99609	-2.05078	-2.04688
	-41.6	-1.75	-2.5	-0.98828	-1.00391	1.0625	1.3125	-0.86328	-0.97656	-2.03125	-2.04297
	-41.5	-1.73828	-2.48047	-0.99219	-1.01563	1.06641	1.30078	-0.83203	-0.96484	-2.00391	-2.01953
	-41.4	-1.71875	-2.45703	-0.98438	-1.02734	1.07031	1.30078	-0.82031	-0.9375	-1.98047	-2.01172
	-41.3	-1.70703	-2.42969	-0.99219	-1.02734	1.07031	1.30078	-0.80078	-0.92188	-1.96484	-1.99609
	-41.2	-1.68359	-2.40625	-1.01563	-1.03125	1.07422	1.29688	-0.79688	-0.92188	-1.93359	-1.97656
	-41.1	-1.67188	-2.39844	-1.00391	-1.03125	1.08203	1.29688	-0.79688	-0.92578	-1.92578	-1.96484
	-41	-1.66406	-2.38672	-0.99609	-1.00781	1.07422	1.30469	-0.80078	-0.90625	-1.91406	-1.95703
	-40.9	-1.63672	-2.36719	-0.99609	-0.99219	1.07422	1.31641	-0.77344	-0.89453	-1.88672	-1.9375
	-40.8	-1.61719	-2.33594	-0.98828	-0.97656	1.08594	1.32031	-0.76953	-0.89453	-1.85938	-1.90625
	-40.7	-1.59766	-2.31641	-0.95703	-0.96484	1.08984	1.32031	-0.76172	-0.8789	-1.84766	-1.90625
	-40.6	-1.58203	-2.28906	-0.94531	-0.95703	1.09375	1.32422	-0.76172	-0.86328	-1.83203	-1.91016
	-40.5	-1.5625	-2.27734	-0.94141	-0.94531	1.10547	1.33203	-0.73047	-0.85156	-1.83984	-1.92578
	-40.4	-1.55859	-2.24609	-0.92969	-0.93359	1.11328	1.32813	-0.70703	-0.83203	-1.83203	-1.92578
	-40.3	-1.53516	-2.22266	-0.9375	-0.94531	1.10938	1.33594	-0.69922	-0.8125	-1.81641	-1.91016
	-40.2	-1.52734	-2.21094	-0.9375	-0.94531	1.10156	1.34375	-0.69532	-0.81641	-1.78125	-1.87891
	-40.1	-1.51953	-2.19531	-0.94141	-0.9375	1.10547	1.33203	-0.70703	-0.82813	-1.76953	-1.87109
	-40	-1.5	-2.16797	-0.94141	-0.94141	1.12891	1.33203	-0.70313	-0.82813	-1.74609	-1.85156
	-39.9	-1.5	-2.16016	-0.94531	-0.94531	1.13672	1.32813	-0.70312	-0.82422	-1.74609	-1.82813
	-39.8	-1.5	-2.14453	-0.94922	-0.94141	1.14844	1.3125	-0.6875	-0.82422	-1.73438	-1.81641
	-39.7	-1.48828	-2.11719	-0.94922	-0.93359	1.15234	1.3125	-0.69141	-0.82031	-1.72266	-1.79297
	-39.6	-1.47656	-2.10156	-0.94141	-0.92188	1.15234	1.3125	-0.6836	-0.82031	-1.71875	-1.78906
	-39.5	-1.46875	-2.08594	-0.94141	-0.91016	1.15234	1.30078	-0.67188	-0.8125	-1.71484	-1.79297
	-39.4	-1.46094	-2.07031	-0.93359	-0.90625	1.15234	1.30078	-0.66015	-0.80078	-1.68359	-1.76172
	-39.3	-1.44922	-2.05859	-0.91406	-0.88281	1.14063	1.30469	-0.65234	-0.78515	-1.66797	-1.73828
	-39.2	-1.44141	-2.03906	-0.91016	-0.89453	1.14063	1.30469	-0.62891	-0.77734	-1.64453	-1.72656
	-39.1	-1.42578	-2.03125	-0.90625	-0.89453	1.14063	1.30469	-0.62109	-0.76172	-1.62891	-1.70313
	-39	-1.41406	-2.01953	-0.91016	-0.88281	1.14063	1.30469	-0.61328	-0.75391	-1.60156	-1.67969
	-38.9	-1.40234	-2.00781	-0.91016	-0.88281	1.14063	1.30469	-0.62109	-0.7539	-1.60156	-1.65625
	-38.8	-1.39844	-1.98438	-0.90234	-0.87891	1.13281	1.29297	-0.60937	-0.7539	-1.59375	-1.66016
	-38.7	-1.37891	-1.96875	-0.89453	-0.875	1.13281	1.29297	-0.60547	-0.73437	-1.58203	-1.65625
	-38.6	-1.37109	-1.96094	-0.90234	-0.88281	1.13281	1.28906	-0.60156	-0.73828	-1.57422	-1.65625
	-38.5	-1.35938	-1.94922	-0.89063	-0.87109	1.13281	1.28125	-0.58984	-0.73437	-1.57031	-1.64063
	-38.4	-1.35938	-1.94531	-0.87891	-0.85547	1.13281	1.27734	-0.57813	-0.73047	-1.55469	-1.63672
	-38.3	-1.34766	-1.92969	-0.875	-0.85938	1.13281	1.27344	-0.5625	-0.70703	-1.55078	-1.62891
	-38.2	-1.32813	-1.91406	-0.87109	-0.85156	1.12891	1.27344	-0.5586	-0.70313	-1.53906	-1.61328
	-38.1	-1.31641	-1.90625	-0.86719	-0.84766	1.12109	1.26563	-0.55469	-0.6875	-1.53516	-1.60156
	-38	-1.3125	-1.87891	-0.85547	-0.85156	1.12109	1.26563	-0.55078	-0.69531	-1.51953	-1.58594
	-37.9	-1.29688	-1.86719	-0.83594	-0.83203	1.12109	1.26563	-0.55078	-0.67578	-1.50781	-1.57031
	-37.8	-1.28906	-1.84766	-0.83594	-0.82813	1.12109	1.26563	-0.52735	-0.67188	-1.48438	-1.5625
	-37.7	-1.27734	-1.81641	-0.83203	-0.82422	1.12109	1.26563	-0.52344	-0.65625	-1.47656	-1.53516
	-37.6	-1.27344	-1.8125	-0.83984	-0.84375	1.12109	1.25391	-0.51172	-0.64844	-1.45703	-1.52344
	-37.5	-1.27344	-1.79688	-0.83984	-0.84375	1.12109	1.25	-0.51563	-0.64844	-1.45313	-1.50781
	-37.4	-1.26172	-1.78125	-0.83203	-0.84766	1.12109	1.23047	-0.50391	-0.64453	-1.44531	-1.50781
	-37.3	-1.25	-1.76563	-0.81641	-0.83203	1.12109	1.23047	-0.48828	-0.62891	-1.42969	-1.49219
	-37.2	-1.24219	-1.75	-0.82031	-0.83203	1.12109	1.23047	-0.49219	-0.61719	-1.42188	-1.48438
	-37.1	-1.24219	-1.73438	-0.82422	-0.83203	1.12109	1.23047	-0.47656	-0.61328	-1.39844	-1.46094
	-37	-1.22656	-1.73047	-0.80859	-0.81641	1.12109	1.22266	-0.46093	-0.60547	-1.39453	-1.44922
	-36.9	-1.21875	-1.72266	-0.79688	-0.8125	1.12109	1.21875	-0.45312	-0.58594	-1.38281	-1.44531
	-36.8	-1.21094	-1.71094	-0.8125	-0.81641	1.11719	1.21875	-0.45312	-0.57812	-1.37109	-1.42188
	-36.7	-1.19922	-1.6875	-0.81641	-0.80859	1.11328	1.21094	-0.45312	-0.58593	-1.36328	-1.41797
	-36.6	-1.19922	-1.67969	-0.80859	-0.8125	1.125	1.21094	-0.44922	-0.57813	-1.35938	-1.41016
	-36.5	-1.19141	-1.66016	-0.80859	-0.80469	1.11328	1.21094	-0.4414	-0.57422	-1.35156	-1.41406
	-36.4	-1.17969	-1.64453	-0.79688	-0.80078	1.11328	1.21094	-0.4414	-0.5625	-1.33984	-1.40234
	-36.3	-1.17188	-1.63281	-0.80469	-0.79688	1.10938	1.20313	-0.4375	-0.55078	-1.33203	-1.38281
	-36.2	-1.15625	-1.63281	-0.79688	-0.79688	1.10156	1.19922	-0.4375	-0.55079	-1.30859	-1.36328
	-36.1	-1.15234	-1.62109	-0.77344	-0.77344	1.10156	1.20313	-0.42969	-0.53907	-1.30078	-1.36328
	-36	-1.14844	-1.62109	-0.77734	-0.78516	1.09766	1.19141	-0.42187	-0.53515	-1.28516	-1.35938
	-35.9	-1.12891	-1.60547	-0.77734	-0.77734	1.08984	1.18359	-0.41797	-0.52344	-1.28125	-1.34766
	-35.8	-1.11719	-1.58984	-0.76953	-0.77344	1.08984	1.18359	-0.40234	-0.51953	-1.28125	-1.34766
	-35.7	-1.11719	-1.58984	-0.76172	-0.75391	1.08984	1.17188	-0.41406	-0.53906	-1.27344	-1.33203
	-35.6	-1.10547	-1.57813	-0.74609	-0.75	1.08594	1.17188	-0.41407	-0.53125	-1.27344	-1.31641
	-35.5	-1.10156	-1.57813	-0.73047	-0.73438	1.08203	1.17188	-0.40235	-0.51563	-1.27344	-1.32813
	-35.4	-1.09375	-1.56641	-0.72656	-0.72266	1.09375	1.18359	-0.39454	-0.51954	-1.26172	-1.30859
	-35.3	-1.09375	-1.54297	-0.72656	-0.71484	1.10156	1.18359	-0.39063	-0.51563	-1.25391	-1.29297
	-35.2	-1.08203	-1.53125	-0.72266	-0.72656	1.09375	1.18359	-0.40234	-0.50781	-1.23828	-1.27734
	-35.1	-1.08203	-1.50781	-0.71484	-0.72266	1.10156	1.17969	-0.39063	-0.50781	-1.22656	-1.26563
	-35	-1.07031	-1.48828	-0.71875	-0.71484	1.10156	1.17578	-0.39453	-0.50391	-1.21484	-1.26563
	-34.9	-1.05078	-1.46875	-0.71484	-0.71094	1.09375	1.17578	-0.37891	-0.49609	-1.21484	-1.25391
	-34.8	-1.05078	-1.46094	-0.71875	-0.71094	1.09375	1.17578	-0.39063	-0.49609	-1.21094	-1.25781
	-34.7	-1.04688	-1.44922	-0.71484	-0.69922	1.09375	1.17188	-0.37891	-0.49609	-1.18359	-1.23438
	-34.6	-1.02734	-1.44141	-0.71484	-0.69922	1.08984	1.16406	-0.38672	-0.4961	-1.17969	-1.23828
	-34.5	-1.01563	-1.42578	-0.72656	-0.70313	1.08203	1.16406	-0.375	-0.48047	-1.16016	-1.21094
	-34.4	-1.01172	-1.41406	-0.71875	-0.69141	1.08203	1.16406	-0.36328	-0.46875	-1.14453	-1.20703
	-34.3	-0.99609	-1.39844	-0.71484	-0.68359	1.08203	1.16406	-0.36719	-0.48047	-1.13672	-1.19922
	-34.2	-0.98828	-1.37891	-0.69531	-0.67188	1.08203	1.15234	-0.36719	-0.48438	-1.12109	-1.19922
	-34.1	-0.98047	-1.37109	-0.70313	-0.67969	1.07031	1.15234	-0.375	-0.49609	-1.11328	-1.20703
	-34	-0.98438	-1.35938	-0.70313	-0.67969	1.08203	1.16406	-0.36719	-0.48828	-1.08984	-1.1875
	-33.9	-0.99219	-1.35156	-0.71484	-0.67969	1.08594	1.16406	-0.375	-0.48437	-1.08594	-1.18359
	-33.8	-0.98828	-1.33984	-0.71094	-0.67969	1.09375	1.15234	-0.375	-0.49219	-1.07422	-1.16797
	-33.7	-0.98047	-1.33594	-0.69531	-0.67188	1.09375	1.14844	-0.37109	-0.49219	-1.07031	-1.15625
	-33.6	-0.96484	-1.32031	-0.70703	-0.68359	1.08984	1.14453	-0.35547	-0.48829	-1.05859	-1.12891
	-33.5	-0.96094	-1.30469	-0.70703	-0.68359	1.08203	1.14844	-0.36328	-0.48829	-1.04688	-1.125
	-33.4	-0.94922	-1.28906	-0.69922	-0.68359	1.08203	1.14844	-0.375	-0.5	-1.03906	-1.11328
	-33.3	-0.94141	-1.28125	-0.69531	-0.67188	1.08203	1.14453	-0.375	-0.49609	-1.03125	-1.10547
	-33.2	-0.92969	-1.26953	-0.6875	-0.66016	1.08203	1.13672	-0.36328	-0.49609	-1.01172	-1.09766
	-33.1	-0.92578	-1.25781	-0.67578	-0.65625	1.08203	1.125	-0.36328	-0.49219	-1.01953	-1.10156
	-33	-0.92188	-1.23828	-0.66797	-0.64453	1.07813	1.125	-0.35547	-0.48828	-1.00781	-1.08203
	-32.9	-0.91797	-1.23828	-0.66406	-0.63672	1.07422	1.125	-0.34766	-0.47657	-1	-1.07422
	-32.8	-0.91016	-1.22656	-0.66797	-0.63281	1.07422	1.125	-0.34375	-0.47657	-0.98047	-1.05469
	-32.7	-0.90234	-1.21094	-0.66797	-0.62109	1.07422	1.125	-0.33203	-0.47657	-0.97266	-1.04297
	-32.6	-0.89844	-1.21094	-0.66406	-0.60156	1.07422	1.12109	-0.33203	-0.47266	-0.96875	-1.03516
	-32.5	-0.89063	-1.19922	-0.64453	-0.60156	1.0625	1.11328	-0.32813	-0.46875	-0.95313	-1.02344
	-32.4	-0.87891	-1.19141	-0.64453	-0.57813	1.0625	1.11328	-0.32813	-0.47266	-0.94141	-1.02344
	-32.3	-0.87891	-1.17969	-0.64453	-0.57422	1.0625	1.11328	-0.33203	-0.47266	-0.94141	-1.01953
	-32.2	-0.87891	-1.17969	-0.64453	-0.57422	1.0625	1.11328	-0.33203	-0.46875	-0.94141	-1.01563
	-32.1	-0.86328	-1.16406	-0.64844	-0.57813	1.0625	1.10156	-0.32031	-0.45703	-0.91797	-0.99609
	-32	-0.85938	-1.15234	-0.65234	-0.58203	1.0625	1.10156	-0.32813	-0.46484	-0.91016	-0.99609
	-31.9	-0.85938	-1.14844	-0.63672	-0.56641	1.05469	1.11328	-0.32031	-0.46484	-0.90234	-0.97656
	-31.8	-0.84766	-1.14063	-0.625	-0.55859	1.05469	1.11328	-0.31641	-0.46484	-0.89453	-0.98438
	-31.7	-0.83984	-1.12891	-0.625	-0.55469	1.05469	1.11328	-0.30469	-0.46484	-0.89063	-0.98438
	-31.6	-0.82422	-1.12109	-0.625	-0.55859	1.05469	1.11328	-0.30859	-0.46484	-0.88672	-0.96875
	-31.5	-0.82031	-1.10938	-0.61328	-0.5625	1.05469	1.11328	-0.32031	-0.47266	-0.87891	-0.94531
	-31.4	-0.8125	-1.09766	-0.60938	-0.5625	1.05469	1.11328	-0.31641	-0.45313	-0.875	-0.95703
	-31.3	-0.80859	-1.08594	-0.60938	-0.5625	1.05469	1.11328	-0.30469	-0.44922	-0.87109	-0.95313
	-31.2	-0.80078	-1.07031	-0.59375	-0.55078	1.05469	1.11328	-0.3125	-0.44922	-0.86328	-0.93359
	-31.1	-0.78516	-1.07031	-0.58594	-0.55078	1.04297	1.11328	-0.29688	-0.4375	-0.84766	-0.93359
	-31	-0.79297	-1.06641	-0.58594	-0.55078	1.04297	1.10156	-0.30469	-0.44531	-0.83594	-0.92578
	-30.9	-0.77734	-1.05078	-0.58594	-0.54688	1.04297	1.11328	-0.29688	-0.4375	-0.82031	-0.91406
	-30.8	-0.76563	-1.03906	-0.57422	-0.55078	1.03516	1.11328	-0.28516	-0.43359	-0.82422	-0.92188
	-30.7	-0.76172	-1.03906	-0.57422	-0.54297	1.03906	1.11328	-0.28516	-0.42969	-0.80078	-0.89063
	-30.6	-0.75781	-1.03516	-0.57031	-0.54297	1.03906	1.10156	-0.28516	-0.43359	-0.80078	-0.89063
	-30.5	-0.74219	-1.02734	-0.59375	-0.54688	1.03516	1.11328	-0.28125	-0.43359	-0.79297	-0.88672
	-30.4	-0.74609	-1.01172	-0.60156	-0.55859	1.03516	1.10156	-0.26953	-0.41406	-0.78125	-0.88281
	-30.3	-0.73828	-1.01172	-0.58984	-0.5625	1.03516	1.11328	-0.26172	-0.41797	-0.77344	-0.86719
	-30.2	-0.74219	-0.99609	-0.59375	-0.54297	1.02734	1.11719	-0.26953	-0.42578	-0.77344	-0.86719
	-30.1	-0.73047	-0.99219	-0.58594	-0.53906	1.03125	1.12109	-0.26172	-0.42578	-0.76172	-0.86328
	-30	-0.72656	-0.99219	-0.57813	-0.52344	1.03125	1.11328	-0.25781	-0.42188	-0.75	-0.83984
	-29.9	-0.71875	-0.98828	-0.57813	-0.52344	1.03125	1.10156	-0.25	-0.40234	-0.74219	-0.83594
	-29.8	-0.71484	-0.98047	-0.58984	-0.53516	1.03125	1.11328	-0.25	-0.40234	-0.73828	-0.83594
	-29.7	-0.70313	-0.96875	-0.58594	-0.54297	1.03125	1.10156	-0.26172	-0.41406	-0.73438	-0.83203
	-29.6	-0.6875	-0.96484	-0.58594	-0.54297	1.03125	1.10156	-0.26172	-0.40234	-0.73438	-0.81641
	-29.5	-0.66406	-0.95703	-0.58594	-0.53125	1.02734	1.10156	-0.23828	-0.38281	-0.73047	-0.81641
	-29.4	-0.66016	-0.94531	-0.57813	-0.54688	1.01172	1.10156	-0.25391	-0.38672	-0.72266	-0.80469
	-29.3	-0.65625	-0.94141	-0.57813	-0.53906	1.01172	1.09375	-0.25	-0.375	-0.70313	-0.79297
	-29.2	-0.64844	-0.94141	-0.58203	-0.53906	1.00391	1.09375	-0.24219	-0.375	-0.69141	-0.78516
	-29.1	-0.64063	-0.92969	-0.58203	-0.53906	1.00391	1.08594	-0.22656	-0.36328	-0.6875	-0.77344
	-29	-0.63672	-0.92578	-0.57813	-0.54297	1.00391	1.09375	-0.22266	-0.36328	-0.67969	-0.77344
	-28.9	-0.62109	-0.91016	-0.57422	-0.54297	1.00391	1.08594	-0.22266	-0.35547	-0.67969	-0.76563
	-28.8	-0.61719	-0.90625	-0.56641	-0.54297	0.992188	1.08984	-0.21094	-0.34375	-0.67969	-0.76563
	-28.7	-0.60156	-0.89063	-0.55078	-0.52734	0.992188	1.09375	-0.19922	-0.34375	-0.67188	-0.76563
	-28.6	-0.60156	-0.89063	-0.54688	-0.53906	0.992188	1.09375	-0.20313	-0.34766	-0.66797	-0.75391
	-28.5	-0.60156	-0.88281	-0.54688	-0.53906	0.992188	1.08203	-0.20313	-0.33594	-0.66797	-0.75
	-28.4	-0.59766	-0.87891	-0.55078	-0.53906	0.992188	1.08203	-0.19141	-0.33594	-0.65234	-0.74609
	-28.3	-0.58984	-0.87109	-0.55859	-0.53516	0.988281	1.08203	-0.19531	-0.32813	-0.65234	-0.74609
	-28.2	-0.58203	-0.85938	-0.54688	-0.53125	0.980469	1.07422	-0.19141	-0.32813	-0.64453	-0.73047
	-28.1	-0.58203	-0.85938	-0.54688	-0.53516	0.980469	1.07422	-0.17188	-0.31641	-0.65625	-0.73828
	-28	-0.58203	-0.84766	-0.53906	-0.53125	0.980469	1.07422	-0.17188	-0.30859	-0.65625	-0.73438
	-27.9	-0.57813	-0.83984	-0.55078	-0.53516	0.976563	1.07422	-0.17969	-0.30469	-0.64453	-0.71875
	-27.8	-0.5625	-0.83984	-0.54688	-0.53516	0.972656	1.0625	-0.17188	-0.29688	-0.64453	-0.72656
	-27.7	-0.56641	-0.82813	-0.54297	-0.51953	0.96875	1.0625	-0.16016	-0.28516	-0.63281	-0.72266
	-27.6	-0.55859	-0.81641	-0.53906	-0.51172	0.96875	1.0625	-0.16016	-0.28516	-0.62109	-0.71484
	-27.5	-0.55859	-0.80469	-0.53906	-0.51563	0.953125	1.05859	-0.16406	-0.28516	-0.60938	-0.69922
	-27.4	-0.54688	-0.80469	-0.55469	-0.52344	0.953125	1.05469	-0.15234	-0.26563	-0.60547	-0.6875
	-27.3	-0.53125	-0.79297	-0.53516	-0.51953	0.953125	1.05469	-0.14453	-0.25	-0.58984	-0.6875
	-27.2	-0.53125	-0.79297	-0.53516	-0.51172	0.953125	1.05078	-0.14063	-0.25391	-0.57031	-0.67188
	-27.1	-0.53125	-0.78125	-0.54297	-0.51953	0.949219	1.03516	-0.14063	-0.24609	-0.5625	-0.66406
	-27	-0.52734	-0.78125	-0.54688	-0.53516	0.941406	1.03906	-0.13281	-0.24609	-0.5625	-0.65625
	-26.9	-0.51953	-0.77344	-0.53516	-0.52734	0.933594	1.03516	-0.14063	-0.24609	-0.55859	-0.64453
	-26.8	-0.51953	-0.76172	-0.53906	-0.51563	0.933594	1.03516	-0.14453	-0.24609	-0.54688	-0.63672
	-26.7	-0.51563	-0.76172	-0.54297	-0.51953	0.921875	1.02344	-0.14453	-0.23828	-0.55078	-0.62109
	-26.6	-0.51172	-0.75	-0.52734	-0.51563	0.929688	1.02344	-0.14453	-0.22656	-0.54297	-0.61719
	-26.5	-0.51172	-0.74609	-0.52734	-0.51172	0.914063	1.02344	-0.12891	-0.22266	-0.54297	-0.625
	-26.4	-0.51172	-0.73438	-0.52344	-0.49609	0.914063	1.01563	-0.12891	-0.21484	-0.53516	-0.61719
	-26.3	-0.49609	-0.72656	-0.51563	-0.49219	0.910156	1.01563	-0.12891	-0.20313	-0.51953	-0.60156
	-26.2	-0.48828	-0.71875	-0.52734	-0.50391	0.902344	1.00781	-0.13672	-0.21094	-0.51563	-0.59766
	-26.1	-0.48828	-0.71094	-0.51563	-0.50391	0.902344	1	-0.13281	-0.19531	-0.51563	-0.59766
	-26	-0.48828	-0.69922	-0.52734	-0.51172	0.902344	0.996094	-0.14453	-0.19922	-0.50781	-0.58984
	-25.9	-0.48828	-0.69922	-0.53516	-0.5	0.902344	0.996094	-0.13672	-0.19922	-0.50391	-0.58203
	-25.8	-0.48438	-0.69922	-0.52734	-0.50391	0.890625	0.984375	-0.13672	-0.19141	-0.49609	-0.57422
	-25.7	-0.48047	-0.69141	-0.52734	-0.51172	0.890625	0.984375	-0.14453	-0.20703	-0.5	-0.57422
	-25.6	-0.47656	-0.69141	-0.54297	-0.52344	0.886719	0.980469	-0.13281	-0.20703	-0.49219	-0.5625
	-25.5	-0.46094	-0.69141	-0.53125	-0.51172	0.878906	0.972656	-0.12891	-0.20703	-0.49219	-0.55469
	-25.4	-0.46094	-0.67969	-0.52344	-0.50781	0.878906	0.964844	-0.13281	-0.21484	-0.48828	-0.54688
	-25.3	-0.46094	-0.67969	-0.52344	-0.50391	0.878906	0.964844	-0.14063	-0.22266	-0.48438	-0.55078
	-25.2	-0.46094	-0.67969	-0.51563	-0.50391	0.875	0.964844	-0.12891	-0.21094	-0.46484	-0.54297
	-25.1	-0.46094	-0.67969	-0.51563	-0.50391	0.863281	0.953125	-0.125	-0.20703	-0.45703	-0.53125
	-25	-0.44922	-0.67969	-0.50391	-0.49609	0.863281	0.953125	-0.125	-0.20703	-0.45313	-0.51563
	-24.9	-0.44922	-0.67969	-0.5	-0.49219	0.863281	0.957031	-0.12109	-0.20703	-0.44922	-0.51563
	-24.8	-0.46094	-0.67969	-0.48828	-0.47656	0.863281	0.957031	-0.11328	-0.20703	-0.44922	-0.5
	-24.7	-0.45703	-0.67969	-0.48828	-0.47656	0.867188	0.941406	-0.10938	-0.20703	-0.43359	-0.48828
	-24.6	-0.44922	-0.67188	-0.48828	-0.47266	0.855469	0.933594	-0.10156	-0.20703	-0.42969	-0.48828
	-24.5	-0.44531	-0.67188	-0.49609	-0.46484	0.84375	0.9375	-0.10938	-0.21094	-0.42188	-0.48438
	-24.4	-0.44141	-0.67188	-0.49609	-0.46484	0.84375	0.945313	-0.10938	-0.20703	-0.41797	-0.48047
	-24.3	-0.44922	-0.66016	-0.48047	-0.46094	0.84375	0.945313	-0.10938	-0.21484	-0.41016	-0.47656
	-24.2	-0.44922	-0.66016	-0.47266	-0.44531	0.84375	0.933594	-0.11719	-0.21875	-0.41016	-0.47266
	-24.1	-0.44922	-0.66016	-0.47656	-0.46094	0.839844	0.933594	-0.11328	-0.20703	-0.39453	-0.46484
	-24	-0.44531	-0.66016	-0.47656	-0.45313	0.832031	0.925781	-0.11328	-0.21094	-0.38281	-0.46484
	-23.9	-0.44141	-0.66016	-0.47266	-0.44922	0.832031	0.921875	-0.11328	-0.22656	-0.39453	-0.47656
	-23.8	-0.44531	-0.64844	-0.46484	-0.45313	0.828125	0.914063	-0.11328	-0.22266	-0.375	-0.46094
	-23.7	-0.4375	-0.64844	-0.46094	-0.44141	0.824219	0.914063	-0.12109	-0.20703	-0.36328	-0.44531
	-23.6	-0.4375	-0.64844	-0.46484	-0.44531	0.824219	0.902344	-0.13281	-0.21875	-0.36328	-0.4375
	-23.5	-0.4375	-0.64063	-0.47656	-0.45703	0.824219	0.898438	-0.125	-0.21875	-0.35156	-0.43359
	-23.4	-0.4375	-0.64063	-0.46484	-0.44141	0.8125	0.890625	-0.11719	-0.21484	-0.36328	-0.4375
	-23.3	-0.4375	-0.64063	-0.46484	-0.43359	0.8125	0.890625	-0.10156	-0.19531	-0.35156	-0.43359
	-23.2	-0.42969	-0.64063	-0.45703	-0.43359	0.8125	0.890625	-0.10156	-0.20703	-0.34766	-0.42578
	-23.1	-0.42969	-0.64063	-0.45703	-0.42188	0.8125	0.886719	-0.10156	-0.20313	-0.35156	-0.41406
	-23	-0.42969	-0.64063	-0.44922	-0.42578	0.8125	0.882813	-0.10547	-0.19922	-0.33984	-0.41406
	-22.9	-0.42969	-0.63672	-0.44531	-0.42188	0.808594	0.882813	-0.125	-0.20703	-0.32813	-0.41016
	-22.8	-0.42969	-0.63672	-0.45703	-0.42969	0.800781	0.882813	-0.125	-0.20703	-0.33594	-0.40625
	-22.7	-0.41797	-0.64063	-0.45703	-0.41406	0.800781	0.882813	-0.11328	-0.20703	-0.33594	-0.38672
	-22.6	-0.41797	-0.63672	-0.44531	-0.40234	0.800781	0.878906	-0.11328	-0.20703	-0.33203	-0.38672
	-22.5	-0.42188	-0.63672	-0.4375	-0.39453	0.792969	0.863281	-0.11328	-0.20703	-0.32422	-0.38672
	-22.4	-0.42188	-0.62891	-0.4375	-0.39453	0.792969	0.863281	-0.125	-0.21875	-0.32813	-0.38281
	-22.3	-0.42188	-0.62891	-0.43359	-0.40234	0.792969	0.863281	-0.12891	-0.22266	-0.32422	-0.38281
	-22.2	-0.41797	-0.625	-0.42969	-0.39063	0.777344	0.863281	-0.14453	-0.23438	-0.3125	-0.375
	-22.1	-0.41406	-0.62109	-0.42969	-0.39453	0.785156	0.863281	-0.15234	-0.23438	-0.3125	-0.37109
	-22	-0.41797	-0.62109	-0.42969	-0.39453	0.773438	0.863281	-0.14063	-0.23438	-0.3125	-0.36719
	-21.9	-0.39844	-0.62109	-0.42578	-0.38281	0.773438	0.859375	-0.14063	-0.22656	-0.30469	-0.36328
	-21.8	-0.39453	-0.60938	-0.42188	-0.36719	0.773438	0.855469	-0.14844	-0.23828	-0.30469	-0.35547
	-21.7	-0.39063	-0.60156	-0.41797	-0.37109	0.769531	0.84375	-0.14844	-0.23438	-0.30078	-0.36719
	-21.6	-0.39453	-0.60156	-0.42578	-0.37891	0.753906	0.84375	-0.14063	-0.21875	-0.29688	-0.36719
	-21.5	-0.39063	-0.60156	-0.43359	-0.38281	0.753906	0.84375	-0.14844	-0.22656	-0.30469	-0.35938
	-21.4	-0.39063	-0.60156	-0.43359	-0.38281	0.753906	0.84375	-0.15234	-0.22656	-0.28906	-0.35547
	-21.3	-0.39063	-0.60156	-0.42188	-0.36719	0.753906	0.84375	-0.16406	-0.23828	-0.27734	-0.35938
	-21.2	-0.39063	-0.60156	-0.41016	-0.35938	0.753906	0.84375	-0.16016	-0.23828	-0.28125	-0.36328
	-21.1	-0.375	-0.60156	-0.41016	-0.35156	0.738281	0.84375	-0.16016	-0.24219	-0.26953	-0.35156
	-21	-0.375	-0.60156	-0.40625	-0.35156	0.742188	0.84375	-0.16797	-0.25	-0.28125	-0.35547
	-20.9	-0.37891	-0.60156	-0.40625	-0.34375	0.730469	0.839844	-0.14844	-0.24219	-0.28516	-0.36719
	-20.8	-0.37109	-0.60156	-0.41797	-0.35547	0.730469	0.832031	-0.16016	-0.25391	-0.27344	-0.36328
	-20.7	-0.37109	-0.60156	-0.41797	-0.35547	0.730469	0.832031	-0.15234	-0.24219	-0.28125	-0.36719
	-20.6	-0.37109	-0.60156	-0.41406	-0.35938	0.730469	0.824219	-0.15234	-0.24219	-0.28516	-0.35938
	-20.5	-0.35938	-0.58984	-0.41406	-0.35156	0.722656	0.820313	-0.14063	-0.23047	-0.26953	-0.35156
	-20.4	-0.36328	-0.58984	-0.41797	-0.35156	0.710938	0.816406	-0.14063	-0.24219	-0.25	-0.34375
	-20.3	-0.36719	-0.58203	-0.40625	-0.35156	0.707031	0.816406	-0.14063	-0.25781	-0.25391	-0.34766
	-20.2	-0.35156	-0.58203	-0.40234	-0.33984	0.703125	0.816406	-0.14063	-0.26563	-0.26563	-0.35547
	-20.1	-0.35547	-0.58203	-0.40625	-0.34375	0.703125	0.8125	-0.15234	-0.26563	-0.26563	-0.34375
	-20	-0.34766	-0.58203	-0.40625	-0.35547	0.691406	0.792969	-0.15234	-0.26563	-0.25	-0.33984
	-19.9	-0.34766	-0.57031	-0.40625	-0.35547	0.691406	0.792969	-0.15625	-0.26953	-0.25	-0.34375
	-19.8	-0.34375	-0.57031	-0.39844	-0.35547	0.691406	0.792969	-0.15234	-0.25781	-0.24609	-0.34375
	-19.7	-0.35156	-0.57031	-0.41016	-0.35547	0.683594	0.792969	-0.14453	-0.25781	-0.25	-0.33203
	-19.6	-0.33984	-0.55859	-0.40625	-0.36328	0.683594	0.792969	-0.14844	-0.25781	-0.23828	-0.33203
	-19.5	-0.33984	-0.55859	-0.40625	-0.35938	0.683594	0.792969	-0.15625	-0.26953	-0.25391	-0.33594
	-19.4	-0.33203	-0.54688	-0.40625	-0.35547	0.683594	0.792969	-0.15625	-0.26953	-0.26172	-0.33594
	-19.3	-0.33203	-0.53906	-0.40625	-0.36328	0.671875	0.78125	-0.16406	-0.26563	-0.25391	-0.33594
	-19.2	-0.33203	-0.54297	-0.40625	-0.36719	0.660156	0.777344	-0.15625	-0.26953	-0.25	-0.33203
	-19.1	-0.32031	-0.54688	-0.41016	-0.36328	0.652344	0.773438	-0.16016	-0.28125	-0.25	-0.32813
	-19	-0.3125	-0.52734	-0.40234	-0.36328	0.652344	0.769531	-0.15625	-0.26953	-0.25391	-0.32422
	-18.9	-0.3125	-0.51563	-0.40625	-0.36328	0.640625	0.761719	-0.15625	-0.26953	-0.24609	-0.31641
	-18.8	-0.30078	-0.51172	-0.41016	-0.35938	0.640625	0.761719	-0.15625	-0.27734	-0.23438	-0.31641
	-18.7	-0.29688	-0.51172	-0.39844	-0.34375	0.640625	0.761719	-0.16016	-0.26563	-0.23438	-0.30469
	-18.6	-0.28906	-0.5	-0.38281	-0.34375	0.640625	0.753906	-0.16406	-0.27734	-0.23438	-0.30859
	-18.5	-0.28516	-0.5	-0.375	-0.34375	0.640625	0.753906	-0.16406	-0.28125	-0.23828	-0.32031
	-18.4	-0.29297	-0.5	-0.36719	-0.34375	0.640625	0.753906	-0.16406	-0.28906	-0.24219	-0.31641
	-18.3	-0.28906	-0.49609	-0.36328	-0.32813	0.640625	0.753906	-0.16797	-0.28906	-0.24219	-0.3125
	-18.2	-0.27344	-0.48047	-0.35547	-0.32031	0.636719	0.742188	-0.17188	-0.28516	-0.24219	-0.30859
	-18.1	-0.29297	-0.48047	-0.34375	-0.31641	0.632813	0.742188	-0.15625	-0.27734	-0.24219	-0.30859
	-18	-0.28125	-0.46875	-0.34375	-0.32422	0.632813	0.742188	-0.16406	-0.27344	-0.23438	-0.29688
	-17.9	-0.27734	-0.46875	-0.33203	-0.32422	0.632813	0.734375	-0.15625	-0.27344	-0.24219	-0.30469
	-17.8	-0.26953	-0.46875	-0.32813	-0.30469	0.632813	0.734375	-0.16406	-0.26953	-0.23828	-0.29297
	-17.7	-0.26953	-0.46875	-0.32422	-0.30469	0.632813	0.722656	-0.15625	-0.26953	-0.23047	-0.28906
	-17.6	-0.26172	-0.46094	-0.32422	-0.3125	0.632813	0.722656	-0.16797	-0.28516	-0.22656	-0.28906
	-17.5	-0.26953	-0.46094	-0.32813	-0.31641	0.628906	0.722656	-0.16406	-0.28125	-0.22266	-0.29688
	-17.4	-0.26953	-0.45703	-0.32422	-0.30469	0.621094	0.722656	-0.14453	-0.25781	-0.22266	-0.28516
	-17.3	-0.26953	-0.44141	-0.3125	-0.3125	0.621094	0.714844	-0.14453	-0.25781	-0.22266	-0.28516
	-17.2	-0.25781	-0.44141	-0.32031	-0.32422	0.621094	0.714844	-0.15234	-0.25391	-0.20703	-0.26953
	-17.1	-0.25	-0.44141	-0.3125	-0.32031	0.613281	0.714844	-0.14063	-0.25391	-0.21094	-0.26172
	-17	-0.25	-0.42578	-0.31641	-0.32031	0.613281	0.714844	-0.13672	-0.25	-0.20313	-0.26172
	-16.9	-0.25	-0.41797	-0.3125	-0.3125	0.609375	0.703125	-0.14453	-0.25781	-0.22266	-0.26563
	-16.8	-0.25	-0.41797	-0.29297	-0.29297	0.613281	0.699219	-0.15625	-0.26953	-0.21484	-0.26563
	-16.7	-0.25	-0.40625	-0.29297	-0.29297	0.613281	0.691406	-0.14063	-0.25391	-0.21094	-0.26172
	-16.6	-0.23828	-0.40625	-0.30078	-0.30078	0.613281	0.691406	-0.125	-0.23828	-0.21094	-0.25781
	-16.5	-0.23828	-0.40625	-0.29688	-0.30469	0.609375	0.683594	-0.125	-0.23828	-0.22266	-0.26172
	-16.4	-0.23438	-0.40234	-0.30469	-0.31641	0.601563	0.683594	-0.12891	-0.24219	-0.21484	-0.24219
	-16.3	-0.22266	-0.40234	-0.30078	-0.3125	0.601563	0.671875	-0.11719	-0.22656	-0.20313	-0.24219
	-16.2	-0.22266	-0.40234	-0.29297	-0.30469	0.601563	0.671875	-0.125	-0.23438	-0.20313	-0.24219
	-16.1	-0.22266	-0.39063	-0.28906	-0.30469	0.601563	0.660156	-0.11328	-0.21875	-0.21484	-0.25
	-16	-0.22266	-0.39063	-0.27344	-0.28906	0.601563	0.660156	-0.10547	-0.21875	-0.19922	-0.22656
	-15.9	-0.22266	-0.39453	-0.27344	-0.28516	0.601563	0.652344	-0.09766	-0.22266	-0.20703	-0.23438
	-15.8	-0.22266	-0.39063	-0.26563	-0.29297	0.597656	0.652344	-0.10156	-0.22656	-0.20703	-0.23047
	-15.7	-0.22266	-0.39063	-0.26172	-0.28906	0.585938	0.648438	-0.09375	-0.21484	-0.19922	-0.22656
	-15.6	-0.21094	-0.39063	-0.27344	-0.29297	0.59375	0.648438	-0.08594	-0.21875	-0.19922	-0.21875
	-15.5	-0.21094	-0.37891	-0.26563	-0.28906	0.589844	0.648438	-0.08594	-0.21484	-0.19922	-0.21875
	-15.4	-0.21094	-0.37891	-0.25	-0.28516	0.570313	0.644531	-0.09766	-0.21094	-0.20703	-0.21094
	-15.3	-0.21094	-0.37891	-0.24219	-0.27734	0.582031	0.644531	-0.09375	-0.20703	-0.19531	-0.21484
	-15.2	-0.21094	-0.37109	-0.23438	-0.26563	0.582031	0.644531	-0.09375	-0.20313	-0.19922	-0.21094
	-15.1	-0.21094	-0.37109	-0.23438	-0.26563	0.585938	0.628906	-0.09375	-0.19531	-0.19531	-0.19531
	-15	-0.21094	-0.37109	-0.22656	-0.26563	0.582031	0.613281	-0.09375	-0.20703	-0.18359	-0.1875
	-14.9	-0.21094	-0.35938	-0.23047	-0.27734	0.582031	0.613281	-0.09766	-0.20313	-0.19141	-0.1875
	-14.8	-0.21094	-0.35547	-0.23828	-0.26953	0.582031	0.613281	-0.08203	-0.19922	-0.1875	-0.17969
	-14.7	-0.21094	-0.35156	-0.21875	-0.26172	0.582031	0.613281	-0.09375	-0.19922	-0.1875	-0.17969
	-14.6	-0.20703	-0.35156	-0.23047	-0.26563	0.574219	0.601563	-0.08984	-0.20313	-0.19141	-0.17188
	-14.5	-0.19922	-0.34375	-0.20313	-0.25	0.570313	0.601563	-0.08594	-0.19141	-0.18359	-0.17578
	-14.4	-0.19922	-0.34375	-0.20703	-0.25391	0.5625	0.597656	-0.08594	-0.19922	-0.17969	-0.16016
	-14.3	-0.19922	-0.34375	-0.19922	-0.24219	0.5625	0.59375	-0.08203	-0.18359	-0.17578	-0.15234
	-14.2	-0.19531	-0.34375	-0.19922	-0.24219	0.5625	0.59375	-0.07031	-0.18359	-0.16797	-0.16016
	-14.1	-0.20703	-0.34375	-0.1875	-0.24219	0.5625	0.585938	-0.07031	-0.17188	-0.16406	-0.14844
	-14	-0.20703	-0.33594	-0.1875	-0.23438	0.558594	0.585938	-0.08203	-0.17578	-0.16406	-0.15625
	-13.9	-0.20313	-0.33594	-0.19141	-0.23828	0.554688	0.589844	-0.08203	-0.1875	-0.15234	-0.15625
	-13.8	-0.20313	-0.33203	-0.17969	-0.23438	0.554688	0.582031	-0.07813	-0.17188	-0.14063	-0.14063
	-13.7	-0.20313	-0.33203	-0.18359	-0.23828	0.554688	0.582031	-0.08203	-0.16797	-0.13281	-0.13672
	-13.6	-0.19922	-0.33203	-0.18359	-0.24609	0.554688	0.582031	-0.07031	-0.16406	-0.13281	-0.14063
	-13.5	-0.17969	-0.33203	-0.17188	-0.23047	0.539063	0.582031	-0.0625	-0.14844	-0.14453	-0.14453
	-13.4	-0.17969	-0.33203	-0.16406	-0.22266	0.53125	0.582031	-0.0625	-0.15625	-0.14063	-0.14453
	-13.3	-0.19141	-0.33203	-0.16406	-0.22266	0.542969	0.578125	-0.07422	-0.16016	-0.125	-0.13672
	-13.2	-0.19141	-0.32422	-0.14453	-0.21484	0.527344	0.566406	-0.06641	-0.16016	-0.125	-0.13672
	-13.1	-0.17969	-0.32813	-0.15625	-0.21484	0.523438	0.5625	-0.0625	-0.15234	-0.13281	-0.14453
	-13	-0.17578	-0.32813	-0.14453	-0.21484	0.535156	0.554688	-0.07031	-0.16016	-0.13281	-0.14453
	-12.9	-0.17188	-0.32422	-0.15625	-0.22266	0.53125	0.554688	-0.07422	-0.14844	-0.125	-0.14063
	-12.8	-0.17188	-0.32031	-0.16406	-0.22266	0.511719	0.550781	-0.05859	-0.13281	-0.12109	-0.13672
	-12.7	-0.16406	-0.32031	-0.16016	-0.21875	0.511719	0.539063	-0.0625	-0.13672	-0.11328	-0.13281
	-12.6	-0.14844	-0.32031	-0.17188	-0.21484	0.511719	0.535156	-0.06641	-0.14063	-0.12109	-0.13281
	-12.5	-0.14063	-0.32031	-0.17969	-0.21484	0.511719	0.53125	-0.0625	-0.13281	-0.12109	-0.13281
	-12.4	-0.14063	-0.33203	-0.17969	-0.21484	0.507813	0.511719	-0.0625	-0.125	-0.12891	-0.14063
	-12.3	-0.14453	-0.33203	-0.17969	-0.21484	0.503906	0.511719	-0.05859	-0.13281	-0.125	-0.125
	-12.2	-0.14063	-0.32813	-0.18359	-0.21484	0.503906	0.507813	-0.05469	-0.11719	-0.11719	-0.125
	-12.1	-0.13672	-0.32422	-0.18359	-0.22266	0.503906	0.503906	-0.05469	-0.11719	-0.125	-0.13281
	-12	-0.12891	-0.33203	-0.17578	-0.20313	0.5	0.503906	-0.05078	-0.11328	-0.11719	-0.12891
	-11.9	-0.12891	-0.33203	-0.17578	-0.20313	0.492188	0.503906	-0.04297	-0.10547	-0.11719	-0.12891
	-11.8	-0.13281	-0.33203	-0.17969	-0.19531	0.492188	0.496094	-0.04688	-0.10547	-0.125	-0.13672
	-11.7	-0.13672	-0.32813	-0.1875	-0.19922	0.484375	0.496094	-0.05859	-0.10938	-0.125	-0.13672
	-11.6	-0.12891	-0.32031	-0.1875	-0.19141	0.484375	0.496094	-0.05469	-0.10547	-0.12109	-0.12109
	-11.5	-0.12891	-0.32031	-0.19141	-0.19141	0.484375	0.492188	-0.05859	-0.10938	-0.10938	-0.12109
	-11.4	-0.12109	-0.32031	-0.19141	-0.1875	0.480469	0.484375	-0.05469	-0.10156	-0.11328	-0.12109
	-11.3	-0.11719	-0.32031	-0.18359	-0.17188	0.460938	0.472656	-0.04297	-0.09766	-0.125	-0.12891
	-11.2	-0.10938	-0.32422	-0.17578	-0.17188	0.472656	0.472656	-0.05859	-0.11328	-0.11328	-0.125
	-11.1	-0.10938	-0.32031	-0.16406	-0.16406	0.46875	0.472656	-0.0625	-0.11328	-0.11328	-0.11719
	-11	-0.10938	-0.3125	-0.16406	-0.17188	0.464844	0.46875	-0.04297	-0.09375	-0.10938	-0.11719
	-10.9	-0.10938	-0.3125	-0.16016	-0.17969	0.453125	0.464844	-0.05469	-0.10156	-0.09375	-0.11719
	-10.8	-0.10938	-0.3125	-0.16016	-0.16797	0.453125	0.460938	-0.05078	-0.09375	-0.08984	-0.10547
	-10.7	-0.10938	-0.31641	-0.15625	-0.15625	0.453125	0.453125	-0.0625	-0.10937	-0.10156	-0.11719
	-10.6	-0.11328	-0.30859	-0.14844	-0.14844	0.449219	0.449219	-0.05078	-0.10156	-0.09375	-0.11719
	-10.5	-0.12109	-0.30859	-0.15625	-0.14063	0.4375	0.445313	-0.05078	-0.08594	-0.09375	-0.10547
	-10.4	-0.10938	-0.30859	-0.14844	-0.14453	0.433594	0.441406	-0.05078	-0.08594	-0.10156	-0.10938
	-10.3	-0.10938	-0.30859	-0.14453	-0.15234	0.445313	0.417969	-0.05859	-0.08984	-0.09375	-0.10938
	-10.2	-0.10938	-0.30859	-0.14063	-0.15625	0.441406	0.421875	-0.05859	-0.08594	-0.09375	-0.10547
	-10.1	-0.10156	-0.3125	-0.14844	-0.15625	0.433594	0.417969	-0.05859	-0.07813	-0.08984	-0.10547
	-10	-0.10156	-0.32031	-0.14453	-0.14453	0.4375	0.414063	-0.07422	-0.08594	-0.09375	-0.10547
	-9.89996	-0.09766	-0.30859	-0.13672	-0.14453	0.433594	0.414063	-0.0625	-0.08594	-0.08984	-0.10156
	-9.79999	-0.08203	-0.30469	-0.13672	-0.12891	0.429688	0.410156	-0.06641	-0.07812	-0.07422	-0.10156
	-9.69995	-0.08984	-0.30859	-0.15234	-0.13281	0.421875	0.402344	-0.06641	-0.07031	-0.08594	-0.11328
	-9.59998	-0.08984	-0.28906	-0.14453	-0.12891	0.421875	0.398438	-0.0625	-0.07031	-0.05859	-0.09375
	-9.5	-0.08984	-0.28906	-0.14453	-0.13281	0.417969	0.394531	-0.04297	-0.0625	-0.05859	-0.09766
	-9.39996	-0.08594	-0.28906	-0.14844	-0.125	0.410156	0.390625	-0.04297	-0.05078	-0.0625	-0.09766
	-9.29999	-0.07031	-0.28125	-0.14453	-0.10938	0.402344	0.382813	-0.04297	-0.06641	-0.05078	-0.08594
	-9.19995	-0.07422	-0.28125	-0.14453	-0.10938	0.390625	0.378906	-0.05078	-0.07031	-0.04688	-0.08203
	-9.09998	-0.08203	-0.28125	-0.15625	-0.11719	0.386719	0.375	-0.04687	-0.07031	-0.04688	-0.09375
	-9	-0.07031	-0.28516	-0.14844	-0.11328	0.378906	0.371094	-0.05078	-0.07031	-0.03516	-0.09766
	-8.89996	-0.07031	-0.29297	-0.15625	-0.11719	0.367188	0.359375	-0.04297	-0.0625	-0.03906	-0.08984
	-8.79999	-0.07031	-0.28125	-0.13672	-0.09766	0.363281	0.355469	-0.03516	-0.06641	-0.03516	-0.09766
	-8.69995	-0.0625	-0.28516	-0.14844	-0.09766	0.359375	0.351563	-0.03906	-0.06641	-0.03906	-0.10156
	-8.59998	-0.0625	-0.28906	-0.15625	-0.10156	0.347656	0.339844	-0.03906	-0.05469	-0.03516	-0.09766
	-8.5	-0.06641	-0.27344	-0.15234	-0.09766	0.339844	0.339844	-0.03516	-0.05469	-0.04297	-0.09375
	-8.39996	-0.0625	-0.26172	-0.16406	-0.10156	0.332031	0.335938	-0.03516	-0.05078	-0.03516	-0.08984
	-8.29999	-0.0625	-0.26172	-0.15234	-0.09766	0.328125	0.332031	-0.04688	-0.07031	-0.03125	-0.08203
	-8.19995	-0.0625	-0.26172	-0.16016	-0.09375	0.320313	0.328125	-0.03906	-0.0625	-0.02734	-0.07813
	-8.09998	-0.0625	-0.25	-0.16797	-0.08594	0.316406	0.324219	-0.04297	-0.0625	-0.03125	-0.07422
	-8	-0.0625	-0.24219	-0.18359	-0.09766	0.3125	0.320313	-0.03906	-0.0625	-0.01172	-0.05469
	-7.89996	-0.0625	-0.25	-0.17578	-0.08594	0.3125	0.3125	-0.02344	-0.05859	-0.01172	-0.0625
	-7.79999	-0.0625	-0.25	-0.16016	-0.08984	0.324219	0.308594	-0.03125	-0.05859	-0.02344	-0.06641
	-7.69995	-0.0625	-0.24219	-0.15625	-0.08984	0.320313	0.304688	-0.03906	-0.0625	-0.01172	-0.05469
	-7.59998	-0.05078	-0.24219	-0.14453	-0.07031	0.3125	0.300781	-0.01953	-0.05469	-0.00781	-0.04688
	-7.5	-0.05078	-0.23047	-0.14844	-0.07422	0.3125	0.292969	-0.00781	-0.04688	0.00391	-0.03516
	-7.39996	-0.05078	-0.23047	-0.14063	-0.07031	0.308594	0.289063	-0.01172	-0.03516	0	-0.03906
	-7.29999	-0.05078	-0.22656	-0.13281	-0.07813	0.304688	0.28125	-0.01172	-0.03125	0	-0.05078
	-7.19995	-0.05078	-0.21875	-0.13281	-0.06641	0.304688	0.277344	-0.01172	-0.05078	-0.01172	-0.04688
	-7.09998	-0.05078	-0.21094	-0.13672	-0.0625	0.289063	0.269531	-0.02734	-0.06641	-0.01172	-0.05078
	-7	-0.05469	-0.19922	-0.13281	-0.05859	0.292969	0.269531	-0.01172	-0.04688	-0.00391	-0.04297
	-6.89996	-0.05859	-0.19141	-0.12109	-0.04688	0.289063	0.261719	-0.01172	-0.05078	0.011719	-0.03906
	-6.79999	-0.05859	-0.17969	-0.11328	-0.05078	0.285156	0.25	0	-0.04688	0.00781	-0.03125
	-6.69995	-0.05469	-0.17969	-0.09766	-0.04688	0.269531	0.242188	-0.00391	-0.05469	0.00781	-0.02734
	-6.59998	-0.05859	-0.17969	-0.10156	-0.04688	0.273438	0.234375	-0.01172	-0.05078	0.015625	-0.01953
	-6.5	-0.05078	-0.16797	-0.08203	-0.03906	0.257813	0.230469	-0.02344	-0.05469	0.015625	-0.02344
	-6.39996	-0.05078	-0.17969	-0.08984	-0.04688	0.253906	0.210938	-0.01563	-0.05859	0.011719	-0.01563
	-6.29999	-0.05078	-0.18359	-0.08594	-0.04297	0.261719	0.214844	-0.00781	-0.04688	0.027344	-0.01953
	-6.19995	-0.05078	-0.19141	-0.08984	-0.05078	0.253906	0.210938	0	-0.02734	0.03125	-0.01563
	-6.09998	-0.05078	-0.19141	-0.08594	-0.04297	0.25	0.199219	-0.01172	-0.04687	0.019531	-0.01953
	-6	-0.05078	-0.17969	-0.08984	-0.02344	0.246094	0.195313	-0.01563	-0.04688	0.035156	0.00391
	-5.89996	-0.04297	-0.17969	-0.09375	-0.03516	0.242188	0.191406	-0.02344	-0.03906	0.027344	-0.01563
	-5.79999	-0.04688	-0.17969	-0.09375	-0.02734	0.242188	0.183594	-0.02344	-0.05078	0.03125	-0.01563
	-5.69995	-0.03906	-0.17969	-0.08203	-0.02344	0.238281	0.183594	-0.02344	-0.04688	0.046875	-0.00391
	-5.59998	-0.03906	-0.17188	-0.07813	-0.02344	0.230469	0.191406	-0.01953	-0.04297	0.042969	0.00391
	-5.5	-0.03906	-0.17188	-0.08203	-0.02734	0.226563	0.183594	-0.00781	-0.03516	0.050781	0
	-5.39996	-0.03906	-0.16797	-0.05859	-0.00781	0.222656	0.179688	-0.01172	-0.02344	0.035156	-0.00391
	-5.29999	-0.03125	-0.14844	-0.05469	-0.00391	0.222656	0.179688	-0.02344	-0.03516	0.03125	0
	-5.19995	-0.03125	-0.14844	-0.04688	-0.00391	0.21875	0.191406	-0.01953	-0.02734	0.039063	0.015625
	-5.09998	-0.03125	-0.14844	-0.04688	-0.01172	0.210938	0.191406	-0.01172	-0.03906	0.042969	0.011719
	-5	-0.03906	-0.14844	-0.05469	-0.01172	0.210938	0.191406	-0.00391	-0.02344	0.039063	0.019531
	-4.89996	-0.03906	-0.14063	-0.0625	-0.02344	0.199219	0.1875	-0.00781	-0.03516	0.039063	0.015625
	-4.79999	-0.03125	-0.14063	-0.04688	-0.01172	0.195313	0.183594	-0.01172	-0.03516	0.054688	0.015625
	-4.69995	-0.03125	-0.14063	-0.07422	-0.01953	0.195313	0.183594	0.003906	-0.01953	0.050781	0.023438
	-4.59998	-0.03125	-0.14063	-0.05469	-0.01563	0.195313	0.175781	0.003906	-0.01953	0.046875	0.019531
	-4.5	-0.03125	-0.14063	-0.04688	-0.01563	0.195313	0.171875	0	-0.01563	0.050781	0.027344
	-4.39996	-0.03125	-0.14063	-0.04688	-0.02344	0.191406	0.152344	-0.00391	-0.02734	0.058594	0.027344
	-4.29999	-0.03125	-0.13672	-0.04688	-0.01953	0.171875	0.152344	-0.01563	-0.03906	0.050781	0.023438
	-4.19995	-0.03125	-0.13281	-0.05859	-0.02734	0.171875	0.152344	0	-0.03906	0.039063	0.00781
	-4.09998	-0.03125	-0.13281	-0.03516	-0.01172	0.171875	0.152344	0.007813	-0.02344	0.039063	0.023438
	-4	-0.03125	-0.13281	-0.04688	-0.01953	0.171875	0.148438	0.007813	-0.02344	0.027344	0.011719
	-3.89996	-0.03125	-0.13281	-0.03906	-0.03516	0.164063	0.144531	-0.00781	-0.02734	0.027344	0.00391
	-3.79999	-0.03125	-0.13281	-0.03516	-0.01953	0.160156	0.132813	-0.00781	-0.02344	0.03125	0.00781
	-3.69995	-0.03125	-0.13281	-0.02734	-0.01172	0.160156	0.125	0	-0.00391	0.039063	0.027344
	-3.59998	-0.01953	-0.12891	-0.03516	-0.01563	0.160156	0.125	0	-0.01172	0.039063	0.019531
	-3.5	-0.01953	-0.12109	-0.03125	-0.02734	0.152344	0.125	-0.01563	-0.00781	0.039063	0.019531
	-3.39996	-0.01953	-0.11328	-0.02734	-0.01563	0.148438	0.125	-0.02344	-0.01563	0.027344	0.015625
	-3.29999	-0.01953	-0.12891	-0.03906	-0.02734	0.140625	0.125	-0.00781	-0.01172	0.039063	0.027344
	-3.19995	-0.01953	-0.12109	-0.03906	-0.02344	0.144531	0.125	0.003906	-0.01172	0.046875	0.027344
	-3.09998	-0.01953	-0.10938	-0.03516	-0.00391	0.132813	0.125	0.007813	0	0.046875	0.019531
	-3	-0.01953	-0.10938	-0.02734	-0.01172	0.132813	0.113281	-0.00391	-0.01172	0.042969	0.011719
	-2.89996	-0.01953	-0.10547	-0.03516	-0.01563	0.128906	0.113281	-0.00391	-0.00391	0.035156	0.019531
	-2.79999	-0.01953	-0.09766	-0.03125	-0.01563	0.121094	0.109375	-0.00391	0	0.035156	0.00781
	-2.69995	-0.01953	-0.09766	-0.02344	-0.01172	0.117188	0.09375	0	0	0.023438	-0.00391
	-2.59998	-0.01953	-0.08984	-0.00781	0.00781	0.113281	0.09375	0.003906	0	0.035156	0.00391
	-2.5	-0.01563	-0.08984	-0.00391	-0.00391	0.113281	0.089844	0	-0.00391	0.027344	0
	-2.39996	-0.01172	-0.07813	0.00781	0	0.109375	0.078125	0.007813	0	0.027344	-0.00391
	-2.29999	-0.01172	-0.07422	0	0.00781	0.097656	0.070313	-0.00391	-0.00781	0.019531	0.00391
	-2.19995	-0.01172	-0.07031	-0.01563	0.00391	0.09375	0.070313	0.003906	0	0.019531	0.00781
	-2.09998	-0.01172	-0.07031	-0.00391	0.00781	0.09375	0.070313	-0.00781	-0.00781	0.019531	0.019531
	-2	-0.00391	-0.07031	0	0.023438	0.089844	0.066406	-0.01953	0.003906	0.027344	0.015625
	-1.89996	-0.00391	-0.0625	-0.01563	0.00781	0.082031	0.0625	-0.01172	0	0.027344	0.023438
	-1.79999	-0.00391	-0.0625	0	0.015625	0.082031	0.0625	-0.02344	-0.01563	0.019531	0.011719
	-1.69995	-0.01172	-0.06641	-0.01953	-0.00391	0.078125	0.0625	-0.01563	-0.01172	0.015625	0.011719
	-1.59998	-0.01172	-0.05859	-0.02734	0.00781	0.074219	0.0625	-0.01953	-0.00781	0.023438	0.00781
	-1.5	-0.00391	-0.05859	-0.02734	0.00781	0.070313	0.058594	-0.01563	-0.01563	0.015625	-0.00781
	-1.39996	-0.01172	-0.05859	-0.03906	0	0.074219	0.042969	-0.03125	-0.02344	0.015625	0
	-1.29999	-0.01172	-0.04688	-0.02734	0.011719	0.074219	0.039063	-0.02734	-0.00781	0.00781	-0.00391
	-1.19995	-0.01172	-0.03906	-0.03516	-0.00391	0.070313	0.035156	-0.02344	-0.01172	0.019531	-0.00391
	-1.09998	-0.01172	-0.03906	-0.02734	-0.00391	0.050781	0.035156	-0.01953	-0.01563	0.023438	0
	-1	-0.00391	-0.03125	-0.03125	-0.00391	0.046875	0.035156	-0.01953	-0.02344	0.023438	0
	-0.89996	-0.01172	-0.03906	-0.03516	-0.00391	0.042969	0.03125	-0.01172	-0.01563	0.015625	0.00391
	-0.79999	0	-0.02734	-0.02344	0.00781	0.042969	0.023438	-0.01953	-0.01172	0.011719	-0.00391
	-0.69995	0	-0.01563	-0.01563	0.00781	0.039063	0.023438	-0.01953	-0.00781	0.011719	0
	-0.59998	0	0	-0.03125	0	0.03125	0.023438	-0.01172	-0.01563	0.00781	0
	-0.5	-0.01172	0	-0.02344	0	0.03125	0.019531	-0.00781	0	0	0.00781
	-0.39996	0	0	-0.01563	0.019531	0.019531	0.015625	-0.00391	-0.00781	0.00781	0
	-0.29999	-0.01172	0	-0.02344	0	0.015625	0.011719	-0.00391	-0.00781	-0.00391	-0.00391
	-0.19995	0.00391	0	-0.02344	-0.00391	0.00781	0	0.003906	-0.00391	0	0.011719
	-0.09998	0.00781	0.00781	0	0.015625	0.00781	-0.01172	0.003906	-0.01172	-0.01172	0
	0	0	0.00781	0	0.027344	0.00391	-0.01563	0	-0.00391	-0.00781	0.00391
	0.100037	-0.00391	0.00391	-0.00781	0.011719	0	-0.01563	0.039063	0.003906	-0.01172	0
	0.200012	-0.00781	0.019531	0.00391	0.023438	-0.00781	-0.01172	0.039063	-0.00391	-0.01172	-0.01563
	0.300049	-0.00391	0.035156	0.00391	0.027344	-0.00781	-0.01563	0.039063	0.003906	-0.02344	-0.01172
	0.400024	-0.01172	0.050781	-0.00391	0.027344	-0.01563	-0.00391	0.035156	0.003906	-0.02344	-0.00391
	0.5	-0.01172	0.042969	-0.00391	0.039063	-0.03125	-0.01563	0.027344	0.019531	-0.01953	-0.00391
	0.600037	-0.00781	0.019531	0.00781	0.050781	-0.02734	-0.02344	0.03125	0.015625	-0.02539	0.011719
	0.700012	0	0.035156	-0.00391	0.050781	-0.02734	-0.03125	0.027344	0.011719	-0.04297	0.015625
	0.800049	-0.01563	0.027344	0.035156	0.074219	-0.01953	-0.04688	0.015625	-0.00781	-0.03125	0.015625
	0.900024	-0.02734	0.039063	0.042969	0.054688	-0.02734	-0.05078	0.027344	-0.00781	-0.04297	0.00781
	1	-0.01953	0.039063	0.058594	0.054688	-0.01563	-0.05859	0.027344	-0.00391	-0.04688	0.00781
	1.10004	-0.01953	0.039063	0.074219	0.066406	-0.01172	-0.06641	0.035156	0	-0.05078	0.00391
	1.20001	-0.02734	0.039063	0.050781	0.03125	-0.01953	-0.06641	0.042969	0.007813	-0.05859	0.015625
	1.30005	-0.02734	0.03125	0.074219	0.046875	-0.02344	-0.08203	0.035156	-0.00781	-0.06641	0.015625
	1.40002	-0.02734	0.00781	0.066406	0.042969	-0.03906	-0.08203	0.035156	-0.01953	-0.0625	0.023438
	1.5	-0.00781	-0.04297	0.074219	0.050781	-0.02344	-0.09766	0.062501	0	-0.06641	0.015625
	1.60004	-0.01953	-0.05859	0.03125	0.050781	-0.03125	-0.13672	0.074219	0.019531	-0.07031	0.027344
	1.70001	-0.02344	0.00391	0.109375	0.078125	-0.0625	-0.14844	0.074219	0.007813	-0.04492	0.064453
	1.80005	-0.03906	0.035156	0.132813	0.054688	-0.12109	-0.16797	0.074219	-0.00781	-0.01172	0.105469
	1.90002	-0.03516	0.023438	0.011719	-0.03906	-0.14844	-0.10156	0.0625	-0.02344	-0.04492	0.070313
	2	-0.03906	-0.00195	-0.01563	-0.06641	-0.09375	-0.11328	0.066407	-0.05469	-0.01563	0.074219
	2.10004	-0.04688	-0.10156	0.013672	-0.05469	-0.09375	-0.08984	0.113282	-0.05078	-0.08984	0.00391
	2.20001	-0.06641	-0.16016	0.113281	-0.0625	-0.10547	-0.10156	0.144531	0.050781	-0.0625	0.042969
	2.30005	-0.09375	-0.15625	0.203125	0.519531	-0.09766	-0.09766	0.234375	0.076172	-0.10938	0.00781
	2.40002	-0.19727	-0.25	0.00391	0.179688	-0.09375	-0.23828	0.074219	0.007813	-0.15234	0.00781
	2.5	-0.17578	-0.94922	0.082031	-0.35156	-0.09375	-0.26172	0.066407	-0.09375	-0.22266	-0.03516
	2.60004	-0.125	-0.75195	0.160156	-0.3457	-0.11328	-0.20898	0.082031	0.019531	-0.1875	0.078125
	2.70001	-0.30078	-0.42188	-0.05859	-0.80859	-0.12109	-0.91016	-0.13281	-0.16406	-0.08594	0.183594
	2.80005	-0.53516	-0.44922	-0.18555	-0.82617	-0.24609	-0.77734	0.050782	-0.64453	-0.03125	0.078125
	2.90002	-0.55078	-0.42969	-0.0332	-0.0957	-0.09766	-0.86328	0.712891	-0.05469	-0.32031	0.09375
	3	-0.45117	-0.42969	-0.03125	-0.03125	-0.27734	-0.91992	0.21875	0.195313	-0.10156	0.121094
	3.10004	-0.33594	-0.41406	0.121094	-0.00781	-0.82031	-0.85938	0.167969	0.433594	0.294922	0.140625
	3.20001	-0.33594	-0.46094	0.257813	-0.06445	-0.91016	-0.73242	0.269531	0.390625	0.269531	0.013672
	3.30005	-0.37891	-0.47266	0.058594	-0.19141	-0.94531	-0.75	0.527344	0.375	0.222656	0.220703
	3.40002	-0.41406	-0.48828	0.0625	-0.09766	-0.97656	-0.75391	0.546875	0.382813	0.160156	0.222656
	3.5	-0.42578	-0.52734	0.078125	-0.05078	-1.00781	-0.77344	0.488281	0.359375	0.152344	0.193359
	3.60004	-0.46094	-0.61719	0.058594	0	-0.94141	-0.79688	0.4375	0.347657	0.140625	0.160156
	3.70001	-0.48438	-0.63672	0.058594	-0.01172	-0.90234	-0.86719	0.394531	0.28125	0.041016	0.091797
	3.80005	-0.5625	-0.63281	0.0625	0.054688	-0.88672	-0.87109	0.429687	0.351562	0.019531	0.066406
	3.90002	-0.54297	-0.66016	0.029297	0.025391	-0.9043	-0.85156	0.363286	0.39063	0.023438	0.058594
	4	-0.57813	-0.69141	0.013672	0.013672	-0.97266	-0.84375	0.378911	0.39063	0.023438	0.03125
	4.10004	-0.61719	-0.72266	0.019531	0.011719	-0.96875	-0.85938	0.404296	0.408202	0.021484	0.060547
	4.20001	-0.63281	-0.74609	0.042969	0.035156	-0.98828	-0.875	0.40625	0.402344	0.019531	0.09375
	4.30005	-0.64844	-0.78125	0.054688	0.046875	-0.96484	-0.89453	0.39063	0.373052	0	0.070313
	4.40002	-0.67969	-0.82031	0.042969	0.03125	-0.9375	-0.90625	0.339844	0.328125	-0.02344	0.058594
	4.5	-0.71094	-0.86328	0.019531	0.011719	-0.96094	-0.91406	0.35156	0.328122	-0.03906	0.046875
	4.60004	-0.74219	-0.88867	-0.01953	-0.01563	-0.97656	-0.91797	0.355469	0.339844	-0.0625	0.035156
	4.70001	-0.76172	-0.93359	-0.03516	-0.03516	-0.97656	-0.94531	0.347655	0.343749	-0.07617	0.023438
	4.80005	-0.78906	-0.96484	-0.06641	-0.05859	-0.98438	-0.96484	0.35547	0.371095	-0.09375	0.019531
	4.90002	-0.80859	-0.99219	-0.07031	-0.06641	-0.99609	-0.98047	0.351567	0.355474	-0.11328	0.011719
	5	-0.82031	-1.03516	-0.09375	-0.07813	-1.01563	-0.98438	0.328127	0.351565	-0.12109	-0.01563
	5.10004	-0.85156	-1.06641	-0.20508	-0.18359	-1.03125	-1.00781	0.332032	0.363282	-0.13477	-0.02734
	5.20001	-0.88281	-1.09766	-0.22266	-0.19531	-1.04688	-1.02344	0.332034	0.371096	-0.15625	-0.04297
	5.30005	-0.91016	-1.12891	-0.23828	-0.17188	-1.0625	-1.03906	0.30859	0.359371	-0.17578	-0.05469
	5.40002	-0.94922	-1.16797	-0.24219	-0.18359	-1.07031	-1.05078	0.316411	0.363286	-0.18359	-0.0625
	5.5	-0.97656	-1.21875	-0.22656	-0.17969	-1.08594	-1.05469	0.269529	0.335935	-0.27344	-0.11328
	5.60004	-1	-1.27734	-0.19922	-0.20313	-1.10547	-1.04492	0.269532	0.335939	-0.30078	-0.15234
	5.70001	-1.01563	-1.30078	-0.21289	-0.24219	-1.12109	-1.05469	0.312502	0.33594	-0.31641	-0.17188
	5.80005	-0.99805	-1.32813	-0.19922	-0.25781	-1.13672	-1.06641	0.320311	0.343749	-0.32422	-0.17188
	5.90002	-1.04688	-1.31641	-0.20313	-0.29297	-1.125	-1.08594	0.339845	0.343751	-0.30469	-0.1875
	6	-1.09766	-1.32813	-0.16797	-0.25781	-1.14844	-1.09375	0.355471	0.359377	-0.35156	-0.23438
	6.10004	-1.12109	-1.32422	-0.13672	-0.24609	-1.17578	-1.11328	0.339849	0.324224	-0.38672	-0.22266
	6.20001	-1.14844	-1.31641	-0.125	-0.21094	-1.19141	-1.11328	0.332034	0.347659	-0.41406	-0.22656
	6.30005	-1.1875	-1.3125	-0.14844	-0.20508	-1.21875	-1.10352	0.355465	0.374996	-0.44141	-0.24609
	6.40002	-1.20313	-1.32031	-0.13672	-0.16016	-1.23438	-1.09766	0.34766	0.382816	-0.47656	-0.25391
	6.5	-1.20703	-1.33203	-0.11328	-0.11719	-1.23828	-1.07031	0.367191	0.398441	-0.50391	-0.26953
	6.60004	-1.19922	-1.35938	-0.0625	-0.00391	-1.22656	-1.05078	0.39844	0.445315	-0.50781	-0.28125
	6.70001	-1.19141	-1.4043	-0.03906	0.050781	-1.20313	-1.02734	0.453127	0.507815	-0.51953	-0.28516
	6.80005	-1.1875	-1.47656	-0.02344	0.105469	-1.16016	-1.01172	0.488281	0.542969	-0.54297	-0.30078
	6.90002	-1.16797	-1.55469	-0.06641	0.125	-1.14844	-0.99414	0.441409	0.511721	-0.52539	-0.30273
	7	-1.14844	-1.62695	-0.13281	0.109375	-1.09766	-0.98047	0.339849	0.425786	-0.48047	-0.32031
	7.10004	-1.12891	-1.67188	-0.17188	0.105469	-1.05859	-0.94922	0.28906	0.359372	-0.48047	-0.41406
	7.20001	-1.09766	-1.69727	-0.23438	0.066406	-1.01172	-0.94141	0.128906	0.191406	-0.48438	-0.50977
	7.30005	-1.07422	-1.72656	-0.28516	-0.00781	-0.98438	-0.91797	-0.03906	-0.00781	-0.48438	-0.62109
	7.40002	-1.04688	-1.73047	-0.35156	-0.07031	-0.94531	-0.90625	-0.16797	-0.13281	-0.50977	-0.71484
	7.5	-1.03125	-1.69531	-0.38672	-0.14063	-0.91016	-0.875	-0.22266	-0.17969	-0.57422	-0.81641
	7.60004	-1.01953	-1.61719	-0.32422	-0.14453	-0.87109	-0.83594	-0.26367	-0.21875	-0.64063	-0.90234
	7.70001	-1.01172	-1.55078	-0.29688	-0.12891	-0.84375	-0.79688	-0.29688	-0.26563	-0.68359	-0.97266
	7.80005	-1	-1.44531	-0.25	-0.05469	-0.8125	-0.73828	-0.30469	-0.26172	-0.71875	-0.98047
	7.90002	-1.00391	-1.3457	-0.23047	0.017578	-0.77734	-0.68164	-0.33203	-0.25781	-0.74805	-0.97852
	8	-0.97266	-1.26172	-0.20313	0.09375	-0.72656	-0.62891	-0.35938	-0.22461	-0.69531	-0.91406
	8.10004	-0.92578	-1.19336	-0.14063	0.097656	-0.66406	-0.58594	-0.33203	-0.19727	-0.68945	-0.93945
	8.20001	-0.85352	-1.20313	-0.10352	0.029297	-0.60156	-0.5625	-0.30078	-0.21875	-0.71484	-0.93359
	8.30005	-0.83203	-1.21094	-0.08984	0.03125	-0.53516	-0.54883	-0.30664	-0.23438	-0.74414	-0.92578
	8.40002	-0.84375	-1.21484	-0.0625	0.023438	-0.48828	-0.52734	-0.30078	-0.24219	-0.71875	-0.89844
	8.5	-0.85547	-1.23828	-0.07031	-0.05859	-0.44531	-0.51172	-0.30859	-0.25781	-0.69922	-0.89453
	8.60004	-0.84375	-1.29297	0.00391	-0.07422	-0.42188	-0.53125	-0.3125	-0.29297	-0.71484	-0.90234
	8.70001	-0.83203	-1.36523	0.054688	-0.05859	-0.38672	-0.56055	-0.32813	-0.36133	-0.73438	-0.86719
	8.80005	-0.89453	-1.375	0.066406	-0.03125	-0.37109	-0.59375	-0.32422	-0.32422	-0.66016	-0.8125
	8.90002	-0.94922	-1.38672	0.039063	-0.03906	-0.41406	-0.61328	-0.32031	-0.32422	-0.60547	-0.80469
	9	-0.96094	-1.38672	0.035156	-0.09766	-0.42969	-0.64453	-0.3125	-0.33984	-0.58594	-0.78906
	9.10004	-0.98828	-1.41406	0.054688	-0.09375	-0.46094	-0.64453	-0.3125	-0.33203	-0.55078	-0.76172
	9.20001	-0.96289	-1.44531	0.070313	-0.17969	-0.5	-0.68945	-0.32813	-0.36133	-0.5	-0.72266
	9.30005	-1.01563	-1.51563	0.074219	-0.13281	-0.53516	-0.78516	-0.28516	-0.375	-0.43555	-0.65625
	9.40002	-1.06445	-1.43359	0.230469	0.011719	-0.57031	-0.78516	-0.26953	-0.37891	-0.42188	-0.57813
	9.5	-1.15625	-1.32422	0.154297	-0.07031	-0.66797	-0.90039	-0.1875	-0.21875	-0.41992	-0.51172
	9.60004	-1.0957	-1.61914	0.191406	-0.34375	-0.75781	-0.86328	-0.10742	-0.1582	-0.5625	-0.53906
	9.70001	-1.13672	-2.11719	0	-1.31445	-0.79297	-1.19531	0.042968	0.035156	-0.41016	-0.47852
	9.80005	-1.08984	-3.38281	0.103516	-2.20313	-0.85547	-1.85156	-0.0293	-0.53125	-1.08789	-0.25586
	9.90002	-1.46289	-4.94531	0.546875	-1.80664	-0.95313	-3.84375	-0.00391	-1.69336	-2.61719	-0.13477
	10	-2.43555	-5.31445	0.394531	-1.125	-1.56641	-4.92578	0.15235	-1.76953	-3.46484	-0.92969
	10.1	-3.30273	-5.07422	-0.34375	-0.75977	-2.7168	-4.58984	-0.92969	-1.66406	-3.70117	-2.59375
	10.2	-3.46094	-4.50781	-1.21875	-1.08203	-4.37695	-4.6543	-1.0625	-1.32813	-3.64648	-3.72461
	10.3	-3.48047	-4.25586	-1.23828	-0.97656	-4.76953	-4.25391	-1.95508	-1.6836	-3.21289	-3.63086
	10.4	-3.26172	-3.97852	-1.17383	-1.06641	-4.45703	-4.20703	-1.82812	-1.55859	-3.17383	-3.41992
	10.5	-2.91016	-4.22461	-1.02344	-1.03516	-4.13672	-4.25586	-1.43555	-1.47852	-2.7207	-3.15039
	10.6	-2.82227	-4.03906	-0.92383	-0.96484	-3.84375	-4.13477	-1.27149	-1.21289	-2.82813	-3.29297
	10.7	-2.98242	-3.95508	-0.83398	-0.97266	-3.61719	-3.88672	-1.27539	-1.10351	-2.39844	-3.07617
	10.8	-2.75781	-4.02734	-0.75977	-0.97461	-3.37305	-3.8418	-1.5625	-1.40429	-2.49219	-2.99805
	10.9	-2.63477	-4.10938	-0.6875	-0.96094	-3.35352	-3.77734	-1.25	-1.39258	-2.5	-2.88281
	11	-2.75391	-4.19141	-0.64844	-0.97656	-3.25781	-3.77734	-1.11914	-1.41016	-2.45898	-2.98828
	11.1	-2.83008	-4.26563	-0.63281	-1	-3.17188	-3.73438	-1.04688	-1.39648	-2.58008	-3.20313
	11.2	-2.88086	-4.34375	-0.625	-1.00977	-3.00195	-3.73438	-0.97657	-1.44141	-2.64063	-3.24414
	11.3	-2.9375	-4.41211	-0.62891	-1.05859	-2.91406	-3.74609	-1.01563	-1.57813	-2.64453	-3.25977
	11.4	-2.96875	-4.50781	-0.63281	-1.10547	-2.85156	-3.77344	-1.03907	-1.66407	-2.63672	-3.32031
	11.5	-2.98438	-4.53906	-0.58203	-1.11719	-2.74219	-3.75781	-1.02734	-1.73437	-2.58594	-3.30469
	11.6	-2.99609	-4.57813	-0.5625	-1.15234	-2.65625	-3.77734	-1.0625	-1.81641	-2.59375	-3.40234
	11.7	-3.00781	-4.64844	-0.54688	-1.1875	-2.57422	-3.77344	-1.07813	-1.8711	-2.625	-3.5
	11.8	-3.04688	-4.6875	-0.52734	-1.21875	-2.52344	-3.79688	-1.08203	-1.92187	-2.62109	-3.5625
	11.9	-3.08203	-4.75	-0.48047	-1.21094	-2.44141	-3.84375	-1.09375	-1.99414	-2.67188	-3.66406
	12	-3.08594	-4.78906	-0.46484	-1.23828	-2.36328	-3.89453	-1.07031	-2.02734	-2.67773	-3.71875
	12.1	-3.07813	-4.82813	-0.39453	-1.24219	-2.26953	-3.90234	-1.03516	-2.05078	-2.71484	-3.80859
	12.2	-3.08203	-4.875	-0.33594	-1.25391	-2.17578	-3.89453	-1.01953	-2.09765	-2.71094	-3.87891
	12.3	-3.07031	-4.93555	-0.32617	-1.26172	-2.0625	-3.90625	-1.0039	-2.13672	-2.72656	-3.94922
	12.4	-3.07813	-4.98828	-0.26563	-1.25	-1.98047	-3.90625	-0.99219	-2.16797	-2.76172	-4.02734
	12.5	-3.09766	-5.03125	-0.23047	-1.25	-1.88281	-3.91797	-0.99609	-2.20703	-2.76953	-4.05078
	12.6	-3.10938	-5.06641	-0.20313	-1.26953	-1.81641	-3.92188	-1	-2.27344	-2.76172	-4.08594
	12.7	-3.12109	-5.08984	-0.16797	-1.28125	-1.72656	-3.91797	-0.98047	-2.30078	-2.75	-4.10547
	12.8	-3.14453	-5.12109	-0.11328	-1.29297	-1.62109	-3.92578	-0.94531	-2.32813	-2.76563	-4.11719
	12.9	-3.1582	-5.14844	-0.04297	-1.29688	-1.51953	-3.91797	-0.9375	-2.36719	-2.75781	-4.15234
	13	-3.16016	-5.16016	0.00391	-1.30469	-1.42578	-3.92188	-0.90625	-2.39453	-2.78125	-4.17578
	13.1	-3.16016	-5.17969	0.058594	-1.32422	-1.36328	-3.92969	-0.89844	-2.42188	-2.76563	-4.20313
	13.2	-3.16016	-5.22656	0.089844	-1.34375	-1.27734	-3.92969	-0.86719	-2.43359	-2.73828	-4.22656
	13.3	-3.15234	-5.26172	0.144531	-1.35938	-1.19922	-3.93359	-0.84375	-2.44922	-2.75	-4.26953
	13.4	-3.16016	-5.28906	0.203125	-1.37891	-1.10938	-3.92969	-0.82813	-2.46094	-2.74609	-4.27344
	13.5	-3.15234	-5.31641	0.230469	-1.39063	-1.03906	-3.94141	-0.82031	-2.49219	-2.74219	-4.30469
	13.6	-3.13672	-5.33984	0.277344	-1.40625	-0.94922	-3.94922	-0.79687	-2.50781	-2.72266	-4.32813
	13.7	-3.11719	-5.35938	0.320313	-1.39453	-0.84375	-3.94922	-0.76953	-2.52734	-2.68359	-4.35156
	13.8	-3.11328	-5.36719	0.34375	-1.40625	-0.75781	-3.95313	-0.74609	-2.55078	-2.68359	-4.36719
	13.9	-3.10938	-5.39063	0.363281	-1.41406	-0.67969	-3.95703	-0.73828	-2.57813	-2.67969	-4.40234
	14	-3.11328	-5.40625	0.410156	-1.41406	-0.61328	-3.94531	-0.71484	-2.58984	-2.67578	-4.42969
	14.1	-3.12109	-5.41797	0.46875	-1.42578	-0.52734	-3.94922	-0.70703	-2.60937	-2.66016	-4.44922
	14.2	-3.11328	-5.44141	0.511719	-1.42578	-0.42969	-3.95313	-0.66406	-2.62109	-2.65625	-4.48047
	14.3	-3.10547	-5.46875	0.546875	-1.44141	-0.34766	-3.94922	-0.63672	-2.62109	-2.63672	-4.50391
	14.4	-3.09375	-5.47656	0.601563	-1.45703	-0.27734	-3.94922	-0.61328	-2.63281	-2.62891	-4.52344
	14.5	-3.08984	-5.48438	0.644531	-1.47266	-0.20313	-3.94531	-0.59765	-2.67187	-2.61719	-4.53125
	14.6	-3.07813	-5.48828	0.703125	-1.47656	-0.11719	-3.94922	-0.57422	-2.67969	-2.60156	-4.55078
	14.7	-3.07031	-5.5	0.734375	-1.48438	-0.05078	-3.94531	-0.55078	-2.6875	-2.58203	-4.55859
	14.8	-3.05469	-5.50781	0.777344	-1.48047	0.03125	-3.94531	-0.52734	-2.69922	-2.57813	-4.58594
	14.9	-3.03906	-5.52734	0.832031	-1.5	0.121094	-3.94531	-0.50391	-2.71094	-2.53906	-4.59766
	15	-3.03906	-5.53906	0.894531	-1.50781	0.203125	-3.9375	-0.48828	-2.73046	-2.53125	-4.60938
	15.1	-3.02344	-5.54688	0.941406	-1.51563	0.289063	-3.92578	-0.46875	-2.75	-2.5332	-4.63281
	15.2	-3.00977	-5.55664	0.992188	-1.53516	0.359375	-3.92969	-0.45313	-2.76954	-2.52344	-4.66016
	15.3	-3.01172	-5.56641	1.0625	-1.53125	0.425781	-3.94141	-0.43751	-2.78516	-2.52344	-4.67188
	15.4	-2.99609	-5.56641	1.10938	-1.53906	0.492188	-3.94141	-0.42578	-2.80078	-2.50781	-4.67578
	15.5	-2.98828	-5.57422	1.12891	-1.55469	0.5625	-3.94922	-0.39844	-2.81641	-2.48828	-4.69922
	15.6	-2.97852	-5.57813	1.16406	-1.55078	0.640625	-3.94141	-0.35938	-2.82032	-2.48438	-4.71094
	15.7	-2.96875	-5.58594	1.22266	-1.5625	0.71875	-3.9375	-0.35547	-2.84375	-2.45703	-4.73047
	15.8	-2.96875	-5.58984	1.26953	-1.57813	0.785156	-3.94141	-0.3125	-2.85547	-2.44531	-4.76172
	15.9	-2.96484	-5.60938	1.30469	-1.58594	0.839844	-3.9375	-0.29688	-2.88282	-2.44531	-4.77734
	16	-2.93359	-5.61328	1.34375	-1.59766	0.902344	-3.92578	-0.25782	-2.89063	-2.42188	-4.78125
	16.1	-2.92969	-5.61719	1.37891	-1.62109	0.972656	-3.92969	-0.23438	-2.89844	-2.41016	-4.80469
	16.2	-2.91797	-5.63867	1.39063	-1.60938	1.03125	-3.92969	-0.21875	-2.91016	-2.40625	-4.82031
	16.3	-2.90234	-5.64844	1.42188	-1.60938	1.05859	-3.9375	-0.19531	-2.92969	-2.39063	-4.82617
	16.4	-2.89453	-5.66016	1.45313	-1.61719	1.14453	-3.92969	-0.17969	-2.94532	-2.36719	-4.84766
	16.5	-2.87891	-5.67578	1.50781	-1.64063	1.21094	-3.92578	-0.14844	-2.96094	-2.33594	-4.85156
	16.6	-2.86719	-5.67969	1.54297	-1.64063	1.27344	-3.91797	-0.11719	-2.95703	-2.34766	-4.875
	16.7	-2.85742	-5.6875	1.58203	-1.64844	1.35156	-3.92578	-0.08594	-2.95313	-2.33203	-4.88281
	16.8	-2.85156	-5.70313	1.60938	-1.64453	1.40234	-3.92969	-0.07813	-2.96875	-2.32031	-4.89453
	16.9	-2.82422	-5.69922	1.65234	-1.66797	1.47656	-3.92969	-0.03906	-2.96485	-2.30078	-4.91016
	17	-2.80078	-5.70703	1.67969	-1.66797	1.54297	-3.91797	-0.00781	-2.97657	-2.27344	-4.91016
	17.1	-2.79297	-5.71875	1.74609	-1.67578	1.59375	-3.92188	0.007813	-3	-2.26172	-4.92969
	17.2	-2.78516	-5.71875	1.78906	-1.6875	1.66016	-3.92578	0.035156	-3.01953	-2.23828	-4.94531
	17.3	-2.76172	-5.72656	1.86328	-1.68359	1.71094	-3.92188	0.078125	-3.02734	-2.22656	-4.96094
	17.4	-2.75	-5.72266	1.91016	-1.6875	1.8125	-3.92188	0.109375	-3.03907	-2.19531	-4.96875
	17.5	-2.73828	-5.73438	1.93359	-1.6875	1.86328	-3.92578	0.128906	-3.0586	-2.17188	-4.9707
	17.6	-2.71875	-5.73828	1.98047	-1.68359	1.92188	-3.91016	0.15625	-3.07031	-2.17578	-4.98438
	17.7	-2.69531	-5.75	2.04297	-1.6875	2	-3.91797	0.171875	-3.08594	-2.16797	-5
	17.8	-2.67969	-5.75391	2.11328	-1.70703	2.05078	-3.91016	0.199219	-3.10938	-2.13281	-5.01953
	17.9	-2.67969	-5.74609	2.14063	-1.72266	2.12109	-3.91406	0.210937	-3.12891	-2.12109	-5.03516
	18	-2.66406	-5.75391	2.17188	-1.71094	2.20703	-3.90625	0.234375	-3.12891	-2.12109	-5.05859
	18.1	-2.64453	-5.75781	2.22266	-1.71875	2.29297	-3.89844	0.25	-3.13282	-2.08984	-5.0625
	18.2	-2.62891	-5.75781	2.25391	-1.71875	2.38281	-3.90625	0.277343	-3.15625	-2.08203	-5.07422
	18.3	-2.625	-5.76172	2.30859	-1.72656	2.45313	-3.90234	0.304688	-3.16406	-2.07031	-5.07813
	18.4	-2.60547	-5.75781	2.32813	-1.73438	2.54297	-3.89453	0.316406	-3.17578	-2.0625	-5.08594
	18.5	-2.58203	-5.76563	2.38672	-1.73438	2.58984	-3.88281	0.339844	-3.18359	-2.02344	-5.09375
	18.6	-2.57813	-5.76172	2.47266	-1.71875	2.66016	-3.87891	0.367188	-3.1875	-2.01172	-5.10938
	18.7	-2.56641	-5.74609	2.48828	-1.74609	2.76172	-3.89063	0.386719	-3.20703	-1.99609	-5.11719
	18.8	-2.54688	-5.75	2.51953	-1.74219	2.83984	-3.88672	0.4375	-3.21094	-1.97656	-5.12109
	18.9	-2.52734	-5.76563	2.55078	-1.75391	2.92188	-3.88281	0.476562	-3.22266	-1.96875	-5.14063
	19	-2.52344	-5.76758	2.58984	-1.76563	2.98047	-3.88672	0.5	-3.23437	-1.94531	-5.15234
	19.1	-2.50391	-5.76563	2.65234	-1.75	3.04688	-3.88672	0.519531	-3.23047	-1.93359	-5.16406
	19.2	-2.49805	-5.76953	2.68359	-1.76172	3.09375	-3.875	0.546875	-3.22656	-1.92188	-5.16016
	19.3	-2.48828	-5.77344	2.72266	-1.76172	3.15234	-3.87891	0.566406	-3.23828	-1.91016	-5.16016
	19.4	-2.46094	-5.76953	2.76172	-1.77344	3.20313	-3.86719	0.589844	-3.24609	-1.89844	-5.16797
	19.5	-2.44922	-5.78516	2.80078	-1.77344	3.27344	-3.85547	0.597656	-3.26953	-1.88281	-5.17969
	19.6	-2.44531	-5.77344	2.81641	-1.79297	3.34375	-3.83594	0.628907	-3.28515	-1.875	-5.19141
	19.7	-2.4375	-5.76953	2.83984	-1.79688	3.41406	-3.82031	0.671876	-3.28125	-1.86719	-5.19531
	19.8	-2.41406	-5.77344	2.875	-1.80469	3.45313	-3.81641	0.695313	-3.28907	-1.85156	-5.1875
	19.9	-2.38672	-5.76563	2.89453	-1.8125	3.50391	-3.80859	0.734375	-3.30468	-1.84766	-5.20313
	20	-2.36328	-5.76172	2.92969	-1.8125	3.5625	-3.79688	0.757813	-3.3125	-1.83984	-5.21484
	20.1	-2.34375	-5.76953	2.94922	-1.82422	3.625	-3.79297	0.785156	-3.32422	-1.80859	-5.21094
	20.2	-2.33984	-5.76953	2.98828	-1.82422	3.69531	-3.78516	0.804687	-3.33593	-1.81641	-5.21875
	20.3	-2.33594	-5.77344	3.01172	-1.83984	3.77344	-3.77734	0.835938	-3.34375	-1.78906	-5.23047
	20.4	-2.3125	-5.75391	3.0625	-1.85156	3.84375	-3.76563	0.867188	-3.34375	-1.76563	-5.23828
	20.5	-2.30469	-5.75391	3.11328	-1.85547	3.91406	-3.75781	0.894532	-3.35547	-1.74609	-5.23828
	20.6	-2.27344	-5.75	3.15234	-1.85547	4.00391	-3.76563	0.917969	-3.375	-1.73828	-5.25
	20.7	-2.26172	-5.75	3.18359	-1.86328	4.09375	-3.75781	0.945313	-3.375	-1.71484	-5.25781
	20.8	-2.23828	-5.74609	3.21875	-1.86719	4.16406	-3.74219	0.980469	-3.375	-1.72266	-5.27344
	20.9	-2.22266	-5.73828	3.26172	-1.88281	4.25	-3.74609	1.01172	-3.3789	-1.70703	-5.26953
	21	-2.21094	-5.74609	3.32422	-1.86719	4.3125	-3.73438	1.03906	-3.38281	-1.68359	-5.26172
	21.1	-2.19531	-5.74219	3.34766	-1.86328	4.39063	-3.72656	1.07031	-3.38281	-1.67188	-5.27344
	21.2	-2.17578	-5.75	3.39063	-1.875	4.46094	-3.71484	1.09375	-3.38281	-1.65234	-5.26563
	21.3	-2.16406	-5.74609	3.41797	-1.88281	4.52344	-3.71484	1.10547	-3.40234	-1.64844	-5.26172
	21.4	-2.14844	-5.74219	3.44531	-1.89453	4.58203	-3.69922	1.12891	-3.41015	-1.62891	-5.26953
	21.5	-2.13281	-5.74219	3.47266	-1.90234	4.64063	-3.69531	1.17188	-3.40625	-1.60547	-5.27344
	21.6	-2.11719	-5.73438	3.53125	-1.89844	4.70703	-3.6875	1.18359	-3.40235	-1.60547	-5.28516
	21.7	-2.10547	-5.72656	3.5625	-1.91406	4.75391	-3.67578	1.20703	-3.40625	-1.58594	-5.28516
	21.8	-2.08594	-5.74219	3.58984	-1.91016	4.82422	-3.67188	1.20703	-3.42188	-1.56641	-5.28125
	21.9	-2.07422	-5.73828	3.62891	-1.91797	4.88281	-3.66797	1.23438	-3.42969	-1.55078	-5.29297
	22	-2.05469	-5.74609	3.64453	-1.91797	4.94141	-3.64844	1.25391	-3.4375	-1.52734	-5.29297
	22.1	-2.04297	-5.74609	3.68359	-1.92188	5.01172	-3.64063	1.28125	-3.43359	-1.5	-5.28516
	22.2	-2.02344	-5.73438	3.73438	-1.92188	5.08203	-3.63672	1.30469	-3.4375	-1.50781	-5.28516
	22.3	-2.01563	-5.73438	3.76563	-1.94531	5.17188	-3.625	1.33594	-3.44141	-1.49219	-5.28906
	22.4	-1.99609	-5.72266	3.80078	-1.95313	5.24219	-3.61719	1.375	-3.44922	-1.47266	-5.29297
	22.5	-1.97656	-5.73438	3.82031	-1.95313	5.33203	-3.60547	1.39453	-3.46094	-1.44531	-5.29297
	22.6	-1.96484	-5.73828	3.86719	-1.97656	5.41016	-3.58594	1.42969	-3.45703	-1.43359	-5.29688
	22.7	-1.95703	-5.74219	3.92578	-1.98828	5.49219	-3.57813	1.47266	-3.45703	-1.40234	-5.28906
	22.8	-1.94141	-5.74219	3.95313	-1.99219	5.5625	-3.56641	1.51563	-3.45703	-1.39063	-5.29688
	22.9	-1.92578	-5.73828	3.99219	-1.99609	5.62109	-3.54688	1.54688	-3.45703	-1.36719	-5.29297
	23	-1.90234	-5.74219	4.03516	-1.98047	5.67188	-3.53906	1.57422	-3.46484	-1.34375	-5.29297
	23.1	-1.88281	-5.74609	4.08203	-2	5.73047	-3.53906	1.61719	-3.46484	-1.32031	-5.30078
	23.2	-1.85547	-5.73438	4.13672	-2.00391	5.80078	-3.52734	1.65625	-3.46484	-1.29297	-5.28516
	23.3	-1.84375	-5.74609	4.16797	-2.01172	5.88672	-3.50781	1.67578	-3.47656	-1.27734	-5.28906
	23.4	-1.81641	-5.74219	4.19531	-2.01172	5.95313	-3.49609	1.70703	-3.47656	-1.25	-5.28906
	23.5	-1.79297	-5.74609	4.22656	-2.03125	6.03516	-3.49609	1.7461	-3.47656	-1.22266	-5.27344
	23.6	-1.78125	-5.74219	4.26563	-2.03906	6.07422	-3.48828	1.77734	-3.48438	-1.20703	-5.28516
	23.7	-1.76953	-5.73047	4.29297	-2.03906	6.15234	-3.46875	1.80469	-3.5	-1.20313	-5.29688
	23.8	-1.75391	-5.73438	4.31641	-2.05859	6.22266	-3.46875	1.83594	-3.50781	-1.17578	-5.30469
	23.9	-1.73828	-5.73438	4.35938	-2.0625	6.29297	-3.46094	1.87109	-3.50391	-1.16406	-5.3125
	24	-1.71094	-5.73438	4.42578	-2.06641	6.36328	-3.45703	1.89453	-3.51953	-1.14063	-5.32031
	24.1	-1.68359	-5.73438	4.47656	-2.08984	6.42188	-3.44531	1.92969	-3.52344	-1.13281	-5.33594
	24.2	-1.67578	-5.73438	4.52344	-2.07422	6.49219	-3.44922	1.96485	-3.51953	-1.11719	-5.33984
	24.3	-1.65234	-5.73438	4.55859	-2.08594	6.55469	-3.4375	1.97266	-3.53906	-1.08594	-5.33984
	24.4	-1.63672	-5.73438	4.57031	-2.08594	6.61719	-3.42578	2	-3.53907	-1.07422	-5.32422
	24.5	-1.61719	-5.74219	4.59766	-2.09766	6.69141	-3.41797	2.03906	-3.53907	-1.03906	-5.32031
	24.6	-1.61328	-5.73438	4.63281	-2.10547	6.76172	-3.40625	2.05859	-3.5586	-1.01953	-5.32031
	24.7	-1.58594	-5.73438	4.70313	-2.09766	6.83984	-3.39844	2.10938	-3.54297	-1	-5.32813
	24.8	-1.57813	-5.73438	4.75391	-2.11719	6.90234	-3.38672	2.14062	-3.54688	-0.99609	-5.33203
	24.9	-1.54297	-5.74609	4.80859	-2.10547	6.96484	-3.37891	2.16015	-3.56641	-0.96484	-5.32813
	25	-1.53125	-5.73438	4.82813	-2.11719	7.03125	-3.36719	2.17578	-3.57422	-0.9375	-5.32813
	25.1	-1.51953	-5.74609	4.85156	-2.11719	7.09375	-3.34766	2.21875	-3.57813	-0.92188	-5.32422
	25.2	-1.50391	-5.75391	4.88281	-2.11719	7.16406	-3.34766	2.22656	-3.58594	-0.90234	-5.31641
	25.3	-1.48438	-5.75391	4.90234	-2.125	7.22266	-3.33203	2.23828	-3.60156	-0.88672	-5.32813
	25.4	-1.47266	-5.76172	4.92969	-2.12109	7.27344	-3.32422	2.25781	-3.60938	-0.875	-5.33984
	25.5	-1.43359	-5.75	4.96094	-2.125	7.33203	-3.32031	2.26562	-3.61719	-0.85547	-5.34766
	25.6	-1.42188	-5.75	4.98828	-2.14844	7.40234	-3.31641	2.28906	-3.625	-0.83594	-5.34375
	25.7	-1.41406	-5.75	5.02344	-2.15234	7.44141	-3.31641	2.30078	-3.65235	-0.80469	-5.32813
	25.8	-1.40625	-5.75781	5.07813	-2.15625	7.47266	-3.30859	2.32422	-3.66016	-0.79688	-5.33984
	25.9	-1.39063	-5.75781	5.125	-2.16406	7.54297	-3.29688	2.35547	-3.64844	-0.77344	-5.34375
	26	-1.375	-5.76172	5.14063	-2.16797	7.61719	-3.28516	2.38672	-3.65625	-0.75391	-5.32813
	26.1	-1.36719	-5.76563	5.17188	-2.17188	7.69141	-3.28125	2.41406	-3.66016	-0.74219	-5.33984
	26.2	-1.35547	-5.75391	5.22266	-2.16797	7.76172	-3.26172	2.44531	-3.66016	-0.71094	-5.34375
	26.3	-1.33594	-5.76563	5.25	-2.1875	7.83203	-3.26172	2.46875	-3.66406	-0.68359	-5.34375
	26.4	-1.32422	-5.77344	5.28906	-2.17188	7.91406	-3.25391	2.4961	-3.66016	-0.66016	-5.35156
	26.5	-1.30078	-5.77344	5.33594	-2.16016	7.96875	-3.24609	2.51172	-3.6875	-0.64453	-5.34375
	26.6	-1.27344	-5.77734	5.375	-2.16406	8.01172	-3.23438	2.55859	-3.6836	-0.61719	-5.35156
	26.7	-1.27734	-5.76953	5.42188	-2.17578	8.07031	-3.23047	2.59375	-3.67578	-0.61719	-5.33984
	26.8	-1.26563	-5.76172	5.47656	-2.17188	8.12891	-3.22656	2.61328	-3.66797	-0.59375	-5.33594
	26.9	-1.25781	-5.76563	5.50781	-2.17578	8.21094	-3.21094	2.65234	-3.67188	-0.57813	-5.34375
	27	-1.23047	-5.75	5.53906	-2.17188	8.26172	-3.19922	2.65625	-3.69922	-0.54688	-5.34766
	27.1	-1.21484	-5.74219	5.5625	-2.18359	8.32031	-3.19141	2.6875	-3.70703	-0.54297	-5.35156
	27.2	-1.20703	-5.74609	5.61328	-2.18359	8.37891	-3.17969	2.69531	-3.71875	-0.53516	-5.34375
	27.3	-1.18359	-5.74219	5.61328	-2.19531	8.44922	-3.18359	2.71484	-3.73047	-0.51172	-5.34766
	27.4	-1.17578	-5.73438	5.68359	-2.1875	8.5	-3.17969	2.73828	-3.73047	-0.49219	-5.35156
	27.5	-1.16016	-5.73438	5.70313	-2.20313	8.58203	-3.17188	2.7461	-3.75	-0.46484	-5.35938
	27.6	-1.14453	-5.73828	5.71875	-2.19922	8.65234	-3.16797	2.76563	-3.75	-0.45313	-5.36719
	27.7	-1.12891	-5.73828	5.75781	-2.19531	8.73047	-3.16797	2.79688	-3.75782	-0.42578	-5.37891
	27.8	-1.11328	-5.73438	5.79297	-2.20313	8.78906	-3.15625	2.82032	-3.77343	-0.41406	-5.37109
	27.9	-1.10547	-5.73438	5.83984	-2.20313	8.83984	-3.15625	2.85547	-3.78516	-0.41406	-5.375
	28	-1.09375	-5.73438	5.85547	-2.19922	8.89063	-3.14844	2.87891	-3.78906	-0.40625	-5.375
	28.1	-1.08594	-5.73438	5.87891	-2.20313	8.96484	-3.13672	2.90234	-3.78907	-0.40234	-5.37891
	28.2	-1.0625	-5.73438	5.90625	-2.21484	9.02344	-3.13672	2.92578	-3.79688	-0.375	-5.375
	28.3	-1.04688	-5.73047	5.94141	-2.22266	9.08203	-3.13281	2.94531	-3.8086	-0.34375	-5.36719
	28.4	-1.03516	-5.72656	5.95313	-2.22266	9.16406	-3.10938	2.96875	-3.80859	-0.32031	-5.375
	28.5	-1.01563	-5.73438	5.98438	-2.22656	9.21094	-3.11719	3	-3.80469	-0.30469	-5.36719
	28.6	-0.99219	-5.72266	6.01172	-2.24219	9.26172	-3.10547	3.02344	-3.82031	-0.30469	-5.375
	28.7	-0.98047	-5.72656	6.05859	-2.23047	9.33203	-3.09766	3.05468	-3.82813	-0.28125	-5.37891
	28.8	-0.95313	-5.71094	6.09375	-2.24219	9.40234	-3.08594	3.06641	-3.83594	-0.26172	-5.37891
	28.9	-0.94531	-5.70313	6.12109	-2.24219	9.47266	-3.08594	3.07813	-3.85547	-0.23438	-5.375
	29	-0.92188	-5.69922	6.15234	-2.25391	9.54297	-3.07813	3.09766	-3.85547	-0.21484	-5.375
	29.1	-0.90234	-5.69922	6.19922	-2.24219	9.61328	-3.06641	3.11719	-3.85937	-0.19531	-5.39063
	29.2	-0.89453	-5.69531	6.23828	-2.25	9.67188	-3.06641	3.14063	-3.87109	-0.16016	-5.38281
	29.3	-0.87891	-5.69141	6.27344	-2.25781	9.71875	-3.05469	3.17578	-3.87109	-0.14063	-5.38672
	29.4	-0.86328	-5.68359	6.30859	-2.27344	9.76953	-3.04688	3.19141	-3.87501	-0.11328	-5.39453
	29.5	-0.85156	-5.6875	6.33594	-2.26953	9.83984	-3.04688	3.22656	-3.875	-0.08203	-5.38672
	29.6	-0.83594	-5.68359	6.37109	-2.26953	9.91016	-3.03516	3.2539	-3.8711	-0.0625	-5.38281
	29.7	-0.8125	-5.67578	6.39844	-2.28906	9.98047	-3.02734	3.28516	-3.87891	-0.03516	-5.39063
	29.8	-0.78906	-5.67969	6.45703	-2.27734	10.0391	-3.02344	3.32032	-3.875	-0.02344	-5.38672
	29.9	-0.76172	-5.66406	6.48047	-2.28906	10.0898	-3.00391	3.35938	-3.875	0.00391	-5.39844
	30	-0.75391	-5.66016	6.50391	-2.30078	10.1523	-2.99609	3.37891	-3.88672	0.00391	-5.39453
	30.1	-0.73828	-5.65625	6.53516	-2.30078	10.2227	-2.98438	3.41016	-3.89454	0.050781	-5.38672
	30.2	-0.71875	-5.64453	6.57422	-2.3125	10.2891	-2.98438	3.44141	-3.89454	0.082031	-5.38281
	30.3	-0.69531	-5.64063	6.60938	-2.32031	10.3594	-2.97656	3.48047	-3.89454	0.105469	-5.37891
	30.4	-0.6875	-5.64453	6.64844	-2.33594	10.4414	-2.96094	3.49219	-3.90625	0.128906	-5.38281
	30.5	-0.66016	-5.63672	6.67969	-2.33594	10.5	-2.95703	3.51953	-3.90235	0.121094	-5.39844
	30.6	-0.64453	-5.62109	6.72266	-2.32422	10.5313	-2.94531	3.54688	-3.91016	0.148438	-5.39453
	30.7	-0.62109	-5.61328	6.75	-2.33203	10.6016	-2.9375	3.55859	-3.91016	0.183594	-5.38672
	30.8	-0.60156	-5.61719	6.79297	-2.34766	10.6367	-2.9375	3.59375	-3.91406	0.195313	-5.39844
	30.9	-0.57422	-5.61328	6.85156	-2.34375	10.6836	-2.92578	3.61719	-3.92578	0.230469	-5.39453
	31	-0.55859	-5.60156	6.90625	-2.34375	10.7539	-2.91797	3.66015	-3.92188	0.238281	-5.39844
	31.1	-0.53516	-5.59375	6.9375	-2.35547	10.8242	-2.92188	3.6875	-3.92188	0.261719	-5.39063
	31.2	-0.52344	-5.59375	6.99219	-2.34375	10.9023	-2.92578	3.70703	-3.9336	0.289063	-5.39063
	31.3	-0.51172	-5.58984	7.03906	-2.35156	10.9531	-2.91016	3.74219	-3.93359	0.296875	-5.39063
	31.4	-0.5	-5.58594	7.10156	-2.34766	11.0234	-2.90625	3.76953	-3.92578	0.300781	-5.39453
	31.5	-0.48438	-5.58203	7.11719	-2.35547	11.0938	-2.89844	3.78906	-3.9375	0.320313	-5.40234
	31.6	-0.47656	-5.58594	7.16406	-2.36328	11.1523	-2.89844	3.82812	-3.9375	0.332031	-5.40234
	31.7	-0.46875	-5.57031	7.21094	-2.35547	11.2344	-2.88672	3.84766	-3.95312	0.347656	-5.38672
	31.8	-0.45313	-5.56641	7.22656	-2.35547	11.3125	-2.87891	3.875	-3.94532	0.34375	-5.39844
	31.9	-0.44531	-5.55469	7.28125	-2.35938	11.4023	-2.86719	3.89453	-3.95704	0.359375	-5.39063
	32	-0.42188	-5.56641	7.32031	-2.37891	11.4727	-2.86719	3.92968	-3.95704	0.355469	-5.41406
	32.1	-0.41016	-5.5625	7.35156	-2.38281	11.543	-2.85547	3.94531	-3.97657	0.375	-5.41406
	32.2	-0.39063	-5.55078	7.38281	-2.375	11.582	-2.84766	3.96875	-3.98438	0.402344	-5.41016
	32.3	-0.36719	-5.54297	7.41016	-2.38672	11.6016	-2.83594	3.97656	-3.9961	0.410156	-5.41016
	32.4	-0.34375	-5.54688	7.44531	-2.38281	11.6719	-2.82813	4.01172	-3.9961	0.441406	-5.42188
	32.5	-0.34375	-5.54297	7.46875	-2.38672	11.7305	-2.82813	4.03515	-4.00782	0.457031	-5.41016
	32.6	-0.33203	-5.53906	7.49609	-2.40234	11.7695	-2.81641	4.05469	-4.00781	0.472656	-5.42578
	32.7	-0.32422	-5.53516	7.51563	-2.40625	11.832	-2.80859	4.07422	-4.00781	0.5	-5.42188
	32.8	-0.30469	-5.52344	7.54297	-2.42188	11.8594	-2.80859	4.09766	-4.01562	0.523438	-5.42188
	32.9	-0.30078	-5.53125	7.58594	-2.42188	11.9023	-2.79297	4.13672	-4.01562	0.523438	-5.43359
	33	-0.26953	-5.52734	7.62109	-2.41016	11.9453	-2.77734	4.15625	-4.02734	0.542969	-5.42578
	33.1	-0.25391	-5.53125	7.66016	-2.41016	12.0234	-2.78516	4.17578	-4.02734	0.554688	-5.4375
	33.2	-0.24609	-5.52344	7.6875	-2.41016	12.0625	-2.77734	4.20312	-4.01954	0.574219	-5.42969
	33.3	-0.23047	-5.52344	7.74609	-2.40234	12.1211	-2.76563	4.23828	-4.01562	0.582031	-5.44531
	33.4	-0.22266	-5.51953	7.77734	-2.41406	12.2031	-2.75781	4.26953	-4.01562	0.585938	-5.44531
	33.5	-0.20703	-5.51172	7.80078	-2.42188	12.2539	-2.75781	4.26563	-4.02344	0.601563	-5.45703
	33.6	-0.19922	-5.51563	7.83203	-2.43359	12.3164	-2.74609	4.29297	-4.02344	0.632813	-5.4375
	33.7	-0.18359	-5.51172	7.87109	-2.44531	12.3867	-2.73828	4.32032	-4.02734	0.644531	-5.45703
	33.8	-0.17188	-5.51563	7.89453	-2.45703	12.4336	-2.72656	4.35157	-4.01562	0.65625	-5.46875
	33.9	-0.14844	-5.51172	7.93359	-2.45313	12.5039	-2.72656	4.3711	-4.02734	0.667969	-5.46484
	34	-0.14063	-5.50781	7.95313	-2.46484	12.5625	-2.71875	4.38672	-4.03515	0.679688	-5.46484
	34.1	-0.11328	-5.50391	7.99609	-2.46484	12.6133	-2.70313	4.40625	-4.04687	0.703125	-5.46875
	34.2	-0.10547	-5.50391	8.01172	-2.46484	12.6445	-2.68359	4.42188	-4.05469	0.726563	-5.47656
	34.3	-0.08984	-5.5	8.05078	-2.47266	12.7031	-2.67578	4.45312	-4.0625	0.742188	-5.48438
	34.4	-0.0625	-5.49219	8.05078	-2.48047	12.7734	-2.67578	4.47656	-4.05469	0.753906	-5.48438
	34.5	-0.05078	-5.49219	8.07813	-2.49609	12.832	-2.66406	4.50782	-4.05468	0.777344	-5.48828
	34.6	-0.02734	-5.48438	8.12109	-2.48438	12.8945	-2.65625	4.51953	-4.05859	0.789063	-5.48047
	34.7	-0.00781	-5.49219	8.15625	-2.48047	12.9531	-2.64453	4.54688	-4.06641	0.8125	-5.48047
	34.8	0.00781	-5.49219	8.17969	-2.48438	13.0039	-2.63672	4.5664	-4.06641	0.808594	-5.49609
	34.9	0.015625	-5.48438	8.20313	-2.49219	13.0625	-2.625	4.58594	-4.07812	0.835938	-5.48438
	35	0.03125	-5.48438	8.23828	-2.48047	13.1133	-2.625	4.60156	-4.08594	0.84375	-5.47656
	35.1	0.046875	-5.48438	8.27344	-2.48828	13.1875	-2.62109	4.62109	-4.09375	0.863281	-5.48438
	35.2	0.054688	-5.47656	8.30469	-2.50391	13.25	-2.61719	4.6289	-4.10547	0.867188	-5.48438
	35.3	0.0625	-5.48047	8.33984	-2.51563	13.3125	-2.61328	4.66016	-4.11328	0.882813	-5.47266
	35.4	0.074219	-5.46484	8.37109	-2.50391	13.3711	-2.59375	4.67969	-4.125	0.878906	-5.48828
	35.5	0.089844	-5.46484	8.41406	-2.51172	13.4102	-2.58594	4.6875	-4.13672	0.902344	-5.48438
	35.6	0.09375	-5.46875	8.45313	-2.51953	13.4727	-2.57422	4.70312	-4.14453	0.914063	-5.5
	35.7	0.117188	-5.45313	8.47656	-2.53516	13.5313	-2.57031	4.73437	-4.15625	0.917969	-5.50781
	35.8	0.128906	-5.46094	8.5	-2.53125	13.5859	-2.5625	4.74609	-4.16406	0.953125	-5.48438
	35.9	0.144531	-5.45313	8.54297	-2.53516	13.668	-2.54688	4.78125	-4.16406	0.957031	-5.48828
	36	0.160156	-5.45313	8.60938	-2.52734	13.7031	-2.53516	4.79687	-4.17578	0.96875	-5.49609
	36.1	0.175781	-5.46484	8.62891	-2.53125	13.7734	-2.51953	4.8086	-4.18359	0.972656	-5.51172
	36.2	0.1875	-5.46094	8.65625	-2.53125	13.832	-2.51563	4.83594	-4.19531	0.996094	-5.50391
	36.3	0.203125	-5.46094	8.69141	-2.53906	13.9102	-2.50781	4.85938	-4.1875	1.01563	-5.5
	36.4	0.21875	-5.45313	8.74219	-2.54688	13.9961	-2.49609	4.89063	-4.18359	1.03125	-5.50391
	36.5	0.238281	-5.45703	8.76563	-2.5625	14.0586	-2.48828	4.91797	-4.17969	1.04688	-5.50781
	36.6	0.25	-5.45313	8.8125	-2.54688	14.1328	-2.47266	4.94531	-4.17188	1.05469	-5.51563
	36.7	0.265625	-5.45703	8.83594	-2.5625	14.1914	-2.46484	4.97266	-4.16797	1.08203	-5.5
	36.8	0.285156	-5.45313	8.87109	-2.55859	14.2422	-2.45703	5.00391	-4.18359	1.08984	-5.51172
	36.9	0.296875	-5.44141	8.90625	-2.57031	14.293	-2.44531	5.03125	-4.19141	1.10156	-5.50781
	37	0.304688	-5.43359	8.93359	-2.58203	14.3438	-2.44531	5.03125	-4.19922	1.12891	-5.50391
	37.1	0.320313	-5.43359	8.97266	-2.57031	14.4219	-2.4375	5.04688	-4.21484	1.13672	-5.50391
	37.2	0.328125	-5.42969	9.01172	-2.57031	14.4883	-2.42578	5.07421	-4.22266	1.13672	-5.50391
	37.3	0.328125	-5.41797	9.05469	-2.57031	14.543	-2.41406	5.10156	-4.23047	1.14844	-5.51172
	37.4	0.355469	-5.42188	9.05859	-2.58203	14.6055	-2.41016	5.12891	-4.23047	1.17188	-5.52344
	37.5	0.359375	-5.41406	9.10156	-2.58203	14.6445	-2.40234	5.14453	-4.23437	1.19531	-5.51563
	37.6	0.375	-5.41406	9.125	-2.59375	14.6953	-2.38672	5.16797	-4.24219	1.19922	-5.51563
	37.7	0.390625	-5.41406	9.17578	-2.59375	14.7344	-2.375	5.19922	-4.24609	1.21094	-5.51563
	37.8	0.394531	-5.41406	9.23438	-2.58984	14.793	-2.375	5.21485	-4.2539	1.21875	-5.52344
	37.9	0.402344	-5.41406	9.25391	-2.58984	14.8438	-2.35938	5.24219	-4.26563	1.22656	-5.51953
	38	0.425781	-5.41406	9.29688	-2.58984	14.8945	-2.36328	5.25391	-4.26953	1.23828	-5.52734
	38.1	0.4375	-5.40234	9.33203	-2.59375	14.9531	-2.33594	5.2539	-4.28907	1.25781	-5.52344
	38.2	0.445313	-5.40234	9.35547	-2.58984	15.0156	-2.33594	5.29296	-4.27735	1.27344	-5.52734
	38.3	0.460938	-5.40625	9.39453	-2.60547	15.0742	-2.32422	5.3125	-4.28906	1.30469	-5.52344
	38.4	0.480469	-5.39844	9.45313	-2.60156	15.125	-2.31641	5.31641	-4.30469	1.32422	-5.51563
	38.5	0.5	-5.39453	9.48047	-2.59375	15.1875	-2.30469	5.34765	-4.30469	1.33984	-5.51563
	38.6	0.527344	-5.38672	9.51172	-2.60547	15.2227	-2.29688	5.38281	-4.30078	1.36719	-5.50781
	38.7	0.542969	-5.375	9.53906	-2.62109	15.2734	-2.29688	5.40625	-4.29688	1.38672	-5.51172
	38.8	0.570313	-5.37109	9.56641	-2.62891	15.3203	-2.28516	5.44141	-4.30469	1.38672	-5.50391
	38.9	0.585938	-5.35547	9.60547	-2.60938	15.3828	-2.28516	5.48047	-4.30469	1.41016	-5.51563
	39	0.597656	-5.36328	9.64063	-2.60156	15.4531	-2.26563	5.49609	-4.31641	1.42578	-5.51172
	39.1	0.625	-5.35938	9.66016	-2.61328	15.5117	-2.25391	5.5	-4.32422	1.44531	-5.51563
	39.2	0.636719	-5.34766	9.69141	-2.60938	15.5508	-2.24219	5.51563	-4.32031	1.45313	-5.51172
	39.3	0.648438	-5.35938	9.71484	-2.62109	15.6133	-2.22656	5.53906	-4.32813	1.45703	-5.51953
	39.4	0.675781	-5.35547	9.72266	-2.62109	15.6523	-2.21875	5.56641	-4.33594	1.48047	-5.51953
	39.5	0.671875	-5.35547	9.76563	-2.62109	15.6914	-2.22266	5.58594	-4.34766	1.48438	-5.51953
	39.6	0.695313	-5.35547	9.80859	-2.61719	15.7422	-2.21484	5.61719	-4.33984	1.49219	-5.52734
	39.7	0.703125	-5.35547	9.85156	-2.61328	15.8008	-2.21484	5.64844	-4.34765	1.5	-5.51172
	39.8	0.730469	-5.34375	9.91406	-2.60547	15.8633	-2.19531	5.6836	-4.34765	1.51953	-5.51953
	39.9	0.75	-5.33984	9.9375	-2.61719	15.9023	-2.19531	5.69922	-4.35547	1.55078	-5.52734
	40	0.777344	-5.33594	9.96094	-2.62109	15.9531	-2.1875	5.73047	-4.33594	1.58203	-5.52734
	40.1	0.789063	-5.33203	10.0078	-2.63281	15.9805	-2.17578	5.75782	-4.34375	1.57422	-5.53125
	40.2	0.804688	-5.33594	10.0469	-2.62109	16.0313	-2.16406	5.78125	-4.35547	1.60938	-5.51953
	40.3	0.828125	-5.33594	10.082	-2.63281	16.0508	-2.15625	5.81641	-4.34375	1.62109	-5.52734
	40.4	0.839844	-5.32422	10.125	-2.63672	16.0938	-2.14453	5.82813	-4.34375	1.64453	-5.52344
	40.5	0.855469	-5.33594	10.1641	-2.64453	16.1523	-2.13672	5.84375	-4.35156	1.67188	-5.50781
	40.6	0.871094	-5.33203	10.2148	-2.63672	16.1953	-2.125	5.86719	-4.36719	1.69141	-5.50781
	40.7	0.886719	-5.33594	10.2656	-2.64453	16.2422	-2.12109	5.90235	-4.37501	1.72656	-5.49609
	40.8	0.894531	-5.33203	10.293	-2.64453	16.2891	-2.11719	5.92579	-4.3711	1.73828	-5.50391
	40.9	0.90625	-5.32422	10.332	-2.64844	16.332	-2.10938	5.9375	-4.36718	1.76563	-5.48828
	41	0.921875	-5.32422	10.3438	-2.65625	16.3828	-2.09766	5.96485	-4.375	1.76953	-5.50391
	41.1	0.949219	-5.32031	10.3828	-2.64453	16.4414	-2.09766	5.98828	-4.37891	1.79297	-5.49609
	41.2	0.964844	-5.30859	10.4141	-2.64453	16.5117	-2.07813	6.01172	-4.375	1.81641	-5.49609
	41.3	0.972656	-5.30859	10.4258	-2.65234	16.5625	-2.06641	6.03906	-4.37891	1.81641	-5.49609
	41.4	1	-5.30078	10.4492	-2.64453	16.6328	-2.05859	6.05859	-4.38672	1.83984	-5.50781
	41.5	1.01563	-5.30469	10.4609	-2.64453	16.6914	-2.04688	6.0664	-4.39454	1.85938	-5.5
	41.6	1.01953	-5.30469	10.5	-2.63672	16.7305	-2.03906	6.07421	-4.39844	1.85156	-5.50781
	41.7	1.03516	-5.30469	10.543	-2.64453	16.8008	-2.02734	6.10547	-4.40234	1.87109	-5.49219
	41.8	1.05078	-5.30078	10.5625	-2.64063	16.8633	-2.01953	6.16016	-4.38281	1.88281	-5.49219
	41.9	1.06641	-5.29688	10.582	-2.63281	16.9297	-2.01563	6.17578	-4.38281	1.88672	-5.49609
	42	1.07813	-5.29297	10.5977	-2.64063	17	-2.00391	6.1875	-4.39453	1.90234	-5.50391
	42.1	1.08594	-5.29297	10.6211	-2.64453	17.0508	-1.99609	6.19922	-4.40625	1.93359	-5.50391
	42.2	1.09375	-5.29297	10.6328	-2.64453	17.1055	-2	6.23047	-4.39062	1.94922	-5.5
	42.3	1.10938	-5.28516	10.6641	-2.64453	17.1641	-1.99609	6.24609	-4.39063	1.96484	-5.50391
	42.4	1.12109	-5.28516	10.6797	-2.65625	17.2422	-1.98828	6.25	-4.39453	1.98047	-5.49219
	42.5	1.13672	-5.28125	10.707	-2.67188	17.3047	-1.97656	6.29687	-4.39453	2.00781	-5.49609
	42.6	1.14844	-5.27344	10.7461	-2.66016	17.3633	-1.97656	6.30078	-4.39844	2.03125	-5.49609
	42.7	1.16406	-5.27344	10.7891	-2.67188	17.4219	-1.97266	6.33594	-4.40234	2.04688	-5.49609
	42.8	1.17969	-5.27344	10.8203	-2.66797	17.4922	-1.97656	6.34766	-4.39844	2.07422	-5.49219
	42.9	1.19922	-5.28125	10.8477	-2.67188	17.5547	-1.96484	6.36719	-4.40625	2.10156	-5.48438
	43	1.20703	-5.26953	10.8945	-2.65625	17.6016	-1.95313	6.38672	-4.39453	2.10938	-5.48438
	43.1	1.20703	-5.26563	10.9023	-2.66406	17.6523	-1.94531	6.39063	-4.40625	2.11328	-5.48047
	43.2	1.22656	-5.27344	10.9531	-2.65234	17.7031	-1.92969	6.42969	-4.40625	2.11328	-5.50391
	43.3	1.25391	-5.26953	10.9922	-2.65625	17.7539	-1.92969	6.44922	-4.41015	2.12109	-5.48438
	43.4	1.25781	-5.27344	11.0313	-2.64844	17.8047	-1.92578	6.46875	-4.41406	2.14844	-5.48828
	43.5	1.27734	-5.27344	11.0742	-2.65234	17.8516	-1.92578	6.5	-4.41406	2.15234	-5.49219
	43.6	1.29688	-5.26563	11.1133	-2.64063	17.8828	-1.91406	6.51953	-4.42578	2.16406	-5.49609
	43.7	1.31641	-5.26563	11.1406	-2.63281	17.9414	-1.89844	6.55469	-4.41406	2.16406	-5.49219
	43.8	1.32813	-5.25391	11.1953	-2.62891	17.9961	-1.90234	6.56641	-4.43359	2.19141	-5.48438
	43.9	1.33984	-5.25	11.2344	-2.61328	18.0625	-1.88672	6.60547	-4.43359	2.20313	-5.47656
	44	1.35547	-5.23438	11.2656	-2.625	18.1016	-1.87891	6.62891	-4.43359	2.21484	-5.47266
	44.1	1.36328	-5.24609	11.3047	-2.62891	18.1758	-1.88672	6.66797	-4.4336	2.23438	-5.46484
	44.2	1.37891	-5.24219	11.3477	-2.60938	18.2422	-1.875	6.71094	-4.41797	2.23438	-5.46875
	44.3	1.41016	-5.24219	11.375	-2.61328	18.2734	-1.86719	6.73438	-4.42969	2.25	-5.47656
	44.4	1.42578	-5.23438	11.4141	-2.61328	18.3125	-1.86328	6.75782	-4.4375	2.26563	-5.47266
	44.5	1.43359	-5.21875	11.4453	-2.62109	18.3711	-1.84766	6.76563	-4.44922	2.30078	-5.47656
	44.6	1.44922	-5.21094	11.4844	-2.62109	18.4336	-1.84766	6.78906	-4.44532	2.30469	-5.48828
	44.7	1.46875	-5.21094	11.5234	-2.62109	18.4766	-1.84766	6.79688	-4.45703	2.31641	-5.48828
	44.8	1.49609	-5.19922	11.5664	-2.62891	18.5313	-1.83594	6.82422	-4.46875	2.32031	-5.5
	44.9	1.5	-5.19531	11.5938	-2.62109	18.6055	-1.82813	6.83593	-4.46876	2.36719	-5.48828
	45	1.52734	-5.19141	11.6133	-2.63281	18.6641	-1.81641	6.87109	-4.46876	2.38672	-5.48438
	45.1	1.53906	-5.19531	11.6367	-2.64063	18.6914	-1.81641	6.89844	-4.48047	2.38672	-5.49609
	45.2	1.56641	-5.19141	11.6602	-2.64063	18.7539	-1.80859	6.92578	-4.46485	2.39844	-5.5
	45.3	1.58203	-5.17969	11.6836	-2.64063	18.7969	-1.80859	6.94141	-4.46875	2.40625	-5.50391
	45.4	1.60938	-5.17188	11.7148	-2.64063	18.8633	-1.79297	6.96875	-4.47266	2.42578	-5.5
	45.5	1.625	-5.17188	11.7539	-2.64063	18.8984	-1.78906	6.98828	-4.47266	2.44141	-5.5
	45.6	1.64453	-5.16406	11.7813	-2.65234	18.9414	-1.78906	7.03125	-4.46094	2.45313	-5.49219
	45.7	1.66016	-5.16016	11.8008	-2.65234	19	-1.77734	7.04687	-4.46875	2.46875	-5.5
	45.8	1.67578	-5.15234	11.8438	-2.64063	19.0508	-1.77734	7.07031	-4.47656	2.5	-5.49219
	45.9	1.6875	-5.15234	11.8633	-2.64844	19.0977	-1.77734	7.08203	-4.46875	2.51563	-5.5
	46	1.71094	-5.14063	11.8906	-2.64844	19.1328	-1.76953	7.10546	-4.46876	2.54688	-5.49609
	46.1	1.72656	-5.13281	11.9258	-2.63672	19.1836	-1.75781	7.125	-4.47657	2.5625	-5.48047
	46.2	1.73828	-5.125	11.9492	-2.64844	19.2227	-1.75781	7.13672	-4.48438	2.57422	-5.48438
	46.3	1.76563	-5.11719	11.9766	-2.64844	19.2617	-1.75	7.16797	-4.48438	2.59375	-5.48828
	46.4	1.76953	-5.12109	12.0117	-2.64453	19.293	-1.74219	7.17578	-4.48438	2.60938	-5.49609
	46.5	1.78516	-5.12109	12.0469	-2.65234	19.3477	-1.74219	7.19531	-4.47656	2.63672	-5.48828
	46.6	1.80859	-5.11328	12.0742	-2.65234	19.3906	-1.73047	7.21875	-4.48437	2.64844	-5.49219
	46.7	1.82422	-5.11719	12.125	-2.64453	19.4258	-1.72656	7.22656	-4.49219	2.67188	-5.48438
	46.8	1.83984	-5.11328	12.1523	-2.65234	19.4727	-1.72266	7.23828	-4.48828	2.70313	-5.49219
	46.9	1.85938	-5.12109	12.2031	-2.64453	19.5117	-1.70703	7.27734	-4.48438	2.72656	-5.48438
	47	1.875	-5.10938	12.2344	-2.64063	19.5625	-1.70313	7.29296	-4.47266	2.75781	-5.48438
	47.1	1.88281	-5.10156	12.2695	-2.64453	19.6133	-1.69531	7.32031	-4.48047	2.78125	-5.48438
	47.2	1.88672	-5.09375	12.3008	-2.64453	19.668	-1.6875	7.34375	-4.48828	2.78906	-5.48438
	47.3	1.89844	-5.10547	12.332	-2.64453	19.7305	-1.67578	7.37891	-4.48047	2.79688	-5.48828
	47.4	1.91406	-5.10156	12.3633	-2.63281	19.7695	-1.67578	7.41797	-4.45312	2.80469	-5.50781
	47.5	1.91797	-5.09375	12.3906	-2.64844	19.8359	-1.65625	7.42578	-4.46484	2.81641	-5.50781
	47.6	1.92188	-5.08203	12.4297	-2.64453	19.8945	-1.65625	7.45703	-4.47265	2.82422	-5.50391
	47.7	1.94141	-5.07422	12.457	-2.64844	19.9531	-1.64453	7.46875	-4.48047	2.83984	-5.49219
	47.8	1.96094	-5.07031	12.5039	-2.64453	20.0039	-1.63672	7.48829	-4.48437	2.87109	-5.48047
	47.9	1.97656	-5.05859	12.543	-2.64453	20.0508	-1.63672	7.52734	-4.49219	2.87891	-5.49219
	48	1.97266	-5.05469	12.582	-2.64453	20.1055	-1.61719	7.54688	-4.49219	2.89844	-5.49219
	48.1	1.98047	-5.05078	12.6094	-2.65234	20.1641	-1.60547	7.5664	-4.49219	2.91016	-5.49219
	48.2	2	-5.05469	12.6328	-2.66797	20.2148	-1.60547	7.57813	-4.5039	2.9375	-5.48438
	48.3	2.01563	-5.04688	12.6602	-2.65625	20.2578	-1.59766	7.58985	-4.49609	2.95703	-5.48828
	48.4	2.03906	-5.04297	12.6992	-2.65625	20.3203	-1.58594	7.625	-4.48438	2.96875	-5.48828
	48.5	2.05469	-5.03516	12.707	-2.66406	20.3711	-1.57422	7.6289	-4.4961	2.99219	-5.48828
	48.6	2.05859	-5.03516	12.7188	-2.66797	20.4023	-1.56641	7.64844	-4.5	3.00391	-5.48828
	48.7	2.06641	-5.03125	12.7656	-2.65625	20.4414	-1.55469	7.67188	-4.5	3.01953	-5.48828
	48.8	2.07422	-5.01953	12.7852	-2.66406	20.4844	-1.54688	7.6875	-4.50391	3.03516	-5.50781
	48.9	2.08984	-5.01563	12.8164	-2.66406	20.5391	-1.54688	7.69922	-4.49219	3.07813	-5.50391
	49	2.10547	-5	12.8555	-2.65625	20.5859	-1.53906	7.71875	-4.4961	3.07813	-5.51172
	49.1	2.10938	-4.99219	12.8867	-2.66406	20.6211	-1.53906	7.73828	-4.50391	3.09766	-5.51172
	49.2	2.14063	-4.98438	12.918	-2.66406	20.6563	-1.52734	7.76172	-4.5	3.09375	-5.51953
	49.3	2.16016	-4.98047	12.9531	-2.66406	20.7227	-1.52734	7.78516	-4.50781	3.09766	-5.53125
	49.4	2.17578	-4.96875	12.9805	-2.66797	20.7734	-1.50781	7.79687	-4.5	3.10938	-5.52344
	49.5	2.1875	-4.95313	13.0234	-2.67578	20.8125	-1.49219	7.8164	-4.50782	3.11328	-5.52734
	49.6	2.19531	-4.95313	13.0352	-2.67969	20.8633	-1.48828	7.82812	-4.51172	3.11328	-5.53516
	49.7	2.21094	-4.94531	13.0664	-2.6875	20.9023	-1.48828	7.85937	-4.51563	3.13672	-5.51953
	49.8	2.21875	-4.9375	13.0938	-2.69141	20.9531	-1.47656	7.88672	-4.51172	3.15625	-5.51953
	49.9	2.22656	-4.93359	13.1328	-2.68359	21.0156	-1.46875	7.89453	-4.52344	3.17969	-5.52734
	50	2.23828	-4.93359	13.1836	-2.66797	21.0547	-1.46875	7.91015	-4.52344	3.19531	-5.53516
	50.1	2.25391	-4.92969	13.2266	-2.66016	21.1328	-1.45703	7.94141	-4.52343	3.21094	-5.52734
	50.2	2.26953	-4.92188	13.2539	-2.65625	21.1875	-1.4375	7.94531	-4.52735	3.22656	-5.52734
	50.3	2.28516	-4.92578	13.2891	-2.67188	21.2617	-1.42969	7.96875	-4.52344	3.23438	-5.52734
	50.4	2.29688	-4.92578	13.3359	-2.66016	21.3125	-1.41797	7.97656	-4.52735	3.26172	-5.52734
	50.5	2.32031	-4.91797	13.3516	-2.67578	21.3516	-1.40625	7.98828	-4.54688	3.26953	-5.53125
	50.6	2.33594	-4.90234	13.3906	-2.68359	21.4023	-1.39844	8.00391	-4.54297	3.28516	-5.52734
	50.7	2.34766	-4.90625	13.4102	-2.68359	21.4805	-1.40234	8.04297	-4.54297	3.28906	-5.53906
	50.8	2.35938	-4.89844	13.4336	-2.67188	21.5313	-1.39453	8.07031	-4.54688	3.30469	-5.53125
	50.9	2.375	-4.89453	13.4648	-2.6875	21.6016	-1.38672	8.08985	-4.54297	3.32031	-5.53125
	51	2.38672	-4.89063	13.4961	-2.69531	21.6602	-1.375	8.10547	-4.55078	3.32031	-5.54297
	51.1	2.39063	-4.875	13.5273	-2.68359	21.7422	-1.375	8.12891	-4.55469	3.34375	-5.51953
	51.2	2.39453	-4.87109	13.5547	-2.69531	21.7813	-1.35547	8.14063	-4.56641	3.36719	-5.53125
	51.3	2.40625	-4.87109	13.5938	-2.68359	21.832	-1.35547	8.17187	-4.57032	3.37891	-5.52344
	51.4	2.4375	-4.86328	13.6328	-2.68359	21.8711	-1.33594	8.1875	-4.5664	3.38672	-5.53125
	51.5	2.44531	-4.86328	13.6563	-2.69141	21.9336	-1.33594	8.19922	-4.57812	3.40625	-5.51953
	51.6	2.46094	-4.85938	13.6719	-2.69141	21.9727	-1.32422	8.22266	-4.58203	3.41406	-5.51953
	51.7	2.47656	-4.84375	13.7188	-2.69531	22.0234	-1.32031	8.25782	-4.57422	3.41797	-5.52344
	51.8	2.47266	-4.85547	13.7422	-2.69531	22.082	-1.31641	8.26172	-4.58593	3.44922	-5.51563
	51.9	2.48047	-4.84375	13.7695	-2.69531	22.1211	-1.31641	8.27344	-4.58594	3.45313	-5.51563
	52	2.5	-4.85156	13.7969	-2.69141	22.1836	-1.30859	8.3086	-4.58594	3.46484	-5.50781
	52.1	2.51563	-4.83984	13.832	-2.67188	22.2109	-1.29688	8.32811	-4.60547	3.5	-5.51563
	52.2	2.52734	-4.82422	13.8516	-2.67188	22.25	-1.29688	8.35941	-4.60157	3.53516	-5.5
	52.3	2.54297	-4.82422	13.8711	-2.67188	22.293	-1.28906	8.36329	-4.61329	3.55469	-5.51172
	52.4	2.55078	-4.82031	13.8945	-2.67578	22.332	-1.27734	8.39839	-4.61329	3.57813	-5.51563
	52.5	2.57813	-4.80469	13.9336	-2.67578	22.3828	-1.27734	8.41407	-4.61719	3.59766	-5.51953
	52.6	2.58984	-4.80859	13.9727	-2.67188	22.4336	-1.27734	8.42966	-4.625	3.61328	-5.50781
	52.7	2.60938	-4.79297	14.0117	-2.67578	22.4922	-1.25781	8.43754	-4.625	3.62109	-5.51172
	52.8	2.62891	-4.80078	14.043	-2.67969	22.5313	-1.25781	8.46095	-4.62109	3.64844	-5.50391
	52.9	2.65625	-4.78906	14.0742	-2.69141	22.5898	-1.23828	8.47654	-4.625	3.66797	-5.50391
	53	2.65234	-4.78125	14.1133	-2.68359	22.6406	-1.23828	8.49612	-4.62891	3.69141	-5.50391
	53.1	2.66797	-4.77344	14.1328	-2.69141	22.6719	-1.22266	8.51171	-4.63672	3.71875	-5.50781
	53.2	2.69922	-4.78516	14.1758	-2.67969	22.7227	-1.21094	8.53909	-4.64454	3.73438	-5.50391
	53.3	2.71484	-4.76953	14.1992	-2.67188	22.7617	-1.20703	8.5625	-4.63672	3.75	-5.48438
	53.4	2.72266	-4.77344	14.2266	-2.67969	22.8125	-1.19922	8.56637	-4.64063	3.78516	-5.47656
	53.5	2.75	-4.76563	14.2656	-2.68359	22.8711	-1.1875	8.58205	-4.66016	3.80078	-5.47266
	53.6	2.75781	-4.75781	14.2969	-2.67969	22.9219	-1.1875	8.60935	-4.65234	3.82031	-5.47656
	53.7	2.77734	-4.76172	14.3125	-2.6875	22.9922	-1.17578	8.62895	-4.64063	3.83594	-5.46875
	53.8	2.79297	-4.76172	14.3477	-2.69141	23.0547	-1.17188	8.64063	-4.64844	3.85547	-5.48047
	53.9	2.82031	-4.74609	14.3867	-2.6875	23.0938	-1.17578	8.66012	-4.65625	3.85938	-5.49219
	54	2.84766	-4.73828	14.4102	-2.68359	23.1445	-1.16406	8.6797	-4.66797	3.86719	-5.49219
	54.1	2.84766	-4.73438	14.4414	-2.68359	23.1797	-1.15625	8.69137	-4.6875	3.89453	-5.47656
	54.2	2.87891	-4.73047	14.4648	-2.67969	23.2422	-1.14453	8.71487	-4.67578	3.90625	-5.48047
	54.3	2.91016	-4.72266	14.5039	-2.69141	23.2969	-1.13672	8.73044	-4.69531	3.91406	-5.48047
	54.4	2.91406	-4.71484	14.5273	-2.67969	23.3633	-1.125	8.76954	-4.68359	3.91797	-5.49609
	54.5	2.9375	-4.71094	14.5625	-2.66797	23.4219	-1.11719	8.78512	-4.6875	3.9375	-5.48438
	54.6	2.94922	-4.71094	14.5742	-2.67188	23.4844	-1.11328	8.80081	-4.69922	3.95703	-5.48047
	54.7	2.95703	-4.70313	14.6289	-2.66797	23.5352	-1.10938	8.81249	-4.71875	3.97656	-5.48047
	54.8	2.97266	-4.70703	14.6602	-2.66797	23.5625	-1.10156	8.83207	-4.71485	3.98828	-5.48828
	54.9	2.98047	-4.69922	14.6953	-2.66406	23.6133	-1.08594	8.85546	-4.72265	4.00781	-5.46875
	55	3.00391	-4.69141	14.7344	-2.65625	23.6719	-1.07422	8.86724	-4.71875	4.01563	-5.46875
	55.1	3.01563	-4.68359	14.7617	-2.66406	23.7188	-1.07422	8.89453	-4.72266	4.04297	-5.46094
	55.2	3.02734	-4.67969	14.793	-2.66406	23.793	-1.06641	8.92574	-4.70703	4.06641	-5.44531
	55.3	3.03906	-4.67578	14.8359	-2.66406	23.832	-1.05469	8.96094	-4.70703	4.06641	-5.44531
	55.4	3.05859	-4.66016	14.8711	-2.66016	23.8828	-1.04297	8.97262	-4.71875	4.07813	-5.4375
	55.5	3.06641	-4.65234	14.9219	-2.64844	23.9258	-1.02734	8.99611	-4.71484	4.10547	-5.44531
	55.6	3.08594	-4.65234	14.9414	-2.65234	23.9922	-1.02734	9.02341	-4.71094	4.12891	-5.4375
	55.7	3.08984	-4.64063	14.9375	-2.66406	24.0313	-1.01563	9.05861	-4.71484	4.14063	-5.4375
	55.8	3.10938	-4.63672	14.957	-2.67188	24.082	-1.00781	9.08981	-4.70703	4.15625	-5.44531
	55.9	3.11328	-4.63281	14.9844	-2.67578	24.1328	-0.99609	9.09377	-4.72657	4.17578	-5.43359
	56	3.12891	-4.62109	15.0156	-2.66406	24.1719	-0.98828	9.12497	-4.71485	4.18359	-5.42969
	56.1	3.14844	-4.61328	15.0313	-2.67578	24.2422	-0.99219	9.12894	-4.73438	4.19922	-5.44141
	56.2	3.16016	-4.61328	15.0625	-2.66406	24.293	-0.98438	9.15622	-4.73829	4.22656	-5.41797
	56.3	3.18359	-4.60938	15.082	-2.66406	24.332	-0.96484	9.17191	-4.7461	4.22266	-5.44531
	56.4	3.20703	-4.60547	15.1133	-2.67188	24.375	-0.96484	9.20701	-4.7461	4.25	-5.42188
	56.5	3.21484	-4.59766	15.1445	-2.67188	24.4414	-0.94922	9.21488	-4.76563	4.28125	-5.40625
	56.6	3.23047	-4.58984	15.1719	-2.67578	24.5	-0.94531	9.23436	-4.76563	4.28906	-5.40234
	56.7	3.25	-4.58203	15.1953	-2.68359	24.5703	-0.92578	9.25005	-4.77344	4.30078	-5.41406
	56.8	3.26172	-4.58984	15.2227	-2.68359	24.6211	-0.91797	9.26954	-4.77344	4.32031	-5.40625
	56.9	3.27734	-4.58594	15.2344	-2.67969	24.6719	-0.90625	9.28904	-4.77344	4.35156	-5.40234
	57	3.28516	-4.57813	15.2617	-2.67578	24.7305	-0.89844	9.30862	-4.77344	4.37891	-5.41406
	57.1	3.28906	-4.57422	15.293	-2.68359	24.7891	-0.875	9.33592	-4.76954	4.39844	-5.40234
	57.2	3.30469	-4.57031	15.3125	-2.68359	24.8398	-0.85547	9.36331	-4.77735	4.41406	-5.39844
	57.3	3.32031	-4.5625	15.3398	-2.69531	24.8906	-0.84766	9.375	-4.77734	4.42578	-5.41406
	57.4	3.32422	-4.55469	15.375	-2.69922	24.9297	-0.83594	9.38668	-4.78906	4.44922	-5.41016
	57.5	3.35156	-4.55078	15.4141	-2.70313	24.9805	-0.83594	9.41797	-4.78516	4.47656	-5.40625
	57.6	3.36719	-4.55078	15.4531	-2.71875	25.0195	-0.81641	9.43755	-4.79688	4.49609	-5.40234
	57.7	3.37891	-4.53906	15.4766	-2.72266	25.0703	-0.80859	9.45704	-4.79297	4.51563	-5.39844
	57.8	3.41016	-4.53516	15.5352	-2.72266	25.125	-0.79688	9.48052	-4.80469	4.52734	-5.41406
	57.9	3.42578	-4.53125	15.5625	-2.72656	25.1641	-0.78516	9.51952	-4.79687	4.54688	-5.41016
	58	3.4375	-4.52734	15.5898	-2.72656	25.2109	-0.77344	9.53911	-4.80468	4.57813	-5.41406
	58.1	3.46484	-4.52344	15.625	-2.72266	25.2422	-0.74609	9.57421	-4.80468	4.58594	-5.41797
	58.2	3.48047	-4.52734	15.6523	-2.73438	25.2813	-0.73438	9.58599	-4.80469	4.60938	-5.40234
	58.3	3.49609	-4.51953	15.6797	-2.73438	25.3242	-0.72656	9.60937	-4.81251	4.61328	-5.39844
	58.4	3.50391	-4.51172	15.7227	-2.74219	25.3867	-0.71484	9.62106	-4.8125	4.62891	-5.39453
	58.5	3.51953	-4.51172	15.7617	-2.73438	25.4336	-0.71484	9.65627	-4.80859	4.66406	-5.38281
	58.6	3.55078	-4.51563	15.7852	-2.75391	25.4844	-0.69531	9.66014	-4.82812	4.67969	-5.39453
	58.7	3.55469	-4.50781	15.8281	-2.74219	25.5469	-0.68359	9.69534	-4.8164	4.6875	-5.39453
	58.8	3.57813	-4.50391	15.8555	-2.73047	25.5977	-0.67578	9.71872	-4.82422	4.69141	-5.39453
	58.9	3.60938	-4.51172	15.9063	-2.72266	25.6523	-0.66406	9.74222	-4.82422	4.71094	-5.40625
	59	3.62891	-4.50391	15.9414	-2.73828	25.7031	-0.65625	9.75391	-4.83593	4.71875	-5.39453
	59.1	3.64844	-4.49219	15.9648	-2.73047	25.7539	-0.64453	9.77739	-4.83984	4.75	-5.39453
	59.2	3.66406	-4.49219	16	-2.73828	25.8047	-0.63672	9.79687	-4.84766	4.75391	-5.40234
	59.3	3.67578	-4.48047	16.0156	-2.74609	25.8633	-0.625	9.80466	-4.84765	4.77734	-5.39844
	59.4	3.6875	-4.47266	16.0781	-2.73047	25.9023	-0.60938	9.81644	-4.85547	4.78516	-5.40234
	59.5	3.69922	-4.47656	16.1172	-2.72656	25.9453	-0.59766	9.82813	-4.86328	4.80859	-5.41016
	59.6	3.72656	-4.48047	16.1523	-2.73047	26.0039	-0.58594	9.85543	-4.85938	4.81641	-5.41797
	59.7	3.72656	-4.47266	16.168	-2.73047	26.0391	-0.57813	9.87501	-4.86719	4.82422	-5.41797
	59.8	3.75	-4.47656	16.2109	-2.72266	26.1016	-0.56641	9.90621	-4.86719	4.83594	-5.41406
	59.9	3.76563	-4.46875	16.2305	-2.73438	26.1328	-0.54688	9.9336	-4.875	4.84766	-5.41016
	60	3.76563	-4.46484	16.2539	-2.74219	26.1719	-0.53906	9.95708	-4.87891	4.85547	-5.40625
	60.1	3.78906	-4.46094	16.293	-2.73047	26.2109	-0.52344	9.96486	-4.89063	4.87109	-5.41016
	60.2	3.80469	-4.46484	16.3203	-2.74219	26.25	-0.50391	9.98045	-4.89844	4.89063	-5.42188
	60.3	3.82031	-4.45703	16.3438	-2.74219	26.2852	-0.49609	9.98442	-4.91407	4.90234	-5.41406
	60.4	3.83984	-4.45313	16.3828	-2.74219	26.3242	-0.48438	10.0117	-4.91016	4.92188	-5.40625
	60.5	3.85547	-4.44922	16.4141	-2.75	26.3555	-0.47656	10.0234	-4.92578	4.94922	-5.40234
	60.6	3.86719	-4.44141	16.4453	-2.74609	26.3945	-0.47656	10.0469	-4.9336	4.95703	-5.39453
	60.7	3.89453	-4.43359	16.4727	-2.76563	26.4336	-0.46484	10.0469	-4.9375	4.94922	-5.39453
	60.8	3.91016	-4.4375	16.4883	-2.76563	26.4688	-0.45703	10.0703	-4.9375	4.98047	-5.38281
	60.9	3.92188	-4.43359	16.5195	-2.76953	26.5117	-0.44531	10.0899	-4.92969	4.99609	-5.37891
	61	3.92969	-4.44141	16.5469	-2.77344	26.5625	-0.44922	10.1015	-4.94922	4.99609	-5.39063
	61.1	3.95703	-4.43359	16.5859	-2.76172	26.6133	-0.44922	10.129	-4.93359	5.01172	-5.37891
	61.2	3.95703	-4.4375	16.6289	-2.74609	26.6719	-0.4375	10.1446	-4.92578	5.04297	-5.37891
	61.3	3.98438	-4.43359	16.6523	-2.75	26.7109	-0.42578	10.1679	-4.93359	5.03906	-5.39844
	61.4	3.99219	-4.44141	16.6641	-2.76563	26.7617	-0.41406	10.1992	-4.94531	5.05469	-5.39063
	61.5	4	-4.43359	16.6836	-2.75781	26.8125	-0.41016	10.2265	-4.94141	5.07031	-5.38672
	61.6	4.01953	-4.4375	16.7148	-2.75391	26.8516	-0.40625	10.2539	-4.92969	5.08203	-5.39453
	61.7	4.03516	-4.42969	16.7422	-2.76953	26.9219	-0.39844	10.2617	-4.94141	5.125	-5.39063
	61.8	4.04688	-4.41406	16.7617	-2.78906	26.9609	-0.39844	10.2813	-4.96094	5.13672	-5.39453
	61.9	4.05078	-4.41016	16.7969	-2.77734	27.0117	-0.38672	10.2969	-4.96485	5.14063	-5.39844
	62	4.06641	-4.40625	16.8438	-2.77344	27.0586	-0.37891	10.336	-4.94922	5.14844	-5.40234
	62.1	4.07813	-4.40234	16.8867	-2.77344	27.1016	-0.36719	10.3438	-4.96094	5.17578	-5.38281
	62.2	4.08984	-4.41016	16.9063	-2.78125	27.1758	-0.35547	10.375	-4.95703	5.19141	-5.39844
	62.3	4.10547	-4.39453	16.9258	-2.78125	27.2188	-0.34766	10.3945	-4.95703	5.20313	-5.38281
	62.4	4.10547	-4.39063	16.957	-2.77734	27.2695	-0.34375	10.414	-4.96875	5.21875	-5.37891
	62.5	4.12109	-4.39453	16.9805	-2.77344	27.3164	-0.32422	10.4336	-4.97656	5.22656	-5.38672
	62.6	4.13672	-4.39063	17	-2.77344	27.3711	-0.31641	10.4531	-4.98047	5.26172	-5.375
	62.7	4.14453	-4.38281	17.0352	-2.77344	27.4258	-0.30469	10.4688	-4.98438	5.27734	-5.39063
	62.8	4.16016	-4.39453	17.0625	-2.78516	27.4805	-0.28516	10.4844	-4.99219	5.30469	-5.38281
	62.9	4.17969	-4.39063	17.0898	-2.77344	27.5625	-0.28516	10.4961	-4.9961	5.30859	-5.39063
	63	4.19922	-4.37891	17.1094	-2.77734	27.6016	-0.27734	10.5078	-5.00782	5.33984	-5.38672
	63.1	4.20703	-4.36328	17.1367	-2.76563	27.6523	-0.26563	10.5351	-5.00391	5.36328	-5.37891
	63.2	4.21484	-4.36328	17.1641	-2.76172	27.7109	-0.25391	10.543	-5.00781	5.38672	-5.36719
	63.3	4.22266	-4.35156	17.1914	-2.76563	27.7617	-0.24219	10.5703	-5.01954	5.39844	-5.37109
	63.4	4.24609	-4.35156	17.2266	-2.76953	27.8164	-0.21875	10.6055	-5.02344	5.42188	-5.35938
	63.5	4.25781	-4.34375	17.2656	-2.75	27.8789	-0.20703	10.6211	-5.02344	5.43359	-5.36328
	63.6	4.27344	-4.33984	17.293	-2.75391	27.9141	-0.1875	10.6446	-5.03125	5.44922	-5.37109
	63.7	4.28516	-4.33203	17.3281	-2.76172	27.9727	-0.19141	10.6875	-5.00391	5.46484	-5.38281
	63.8	4.30078	-4.33984	17.3555	-2.75781	28.0078	-0.19531	10.7032	-5.01172	5.48828	-5.38281
	63.9	4.32031	-4.32422	17.3633	-2.75391	28.0391	-0.18359	10.7188	-5.01563	5.50781	-5.375
	64	4.33594	-4.32422	17.3672	-2.75391	28.1016	-0.16797	10.75	-5.01563	5.52734	-5.37109
	64.1	4.33203	-4.32031	17.375	-2.76563	28.1523	-0.15625	10.7774	-5.00391	5.55078	-5.37109
	64.2	4.35156	-4.32422	17.418	-2.75	28.1914	-0.15234	10.7968	-5.01563	5.57031	-5.35156
	64.3	4.375	-4.32031	17.4453	-2.75391	28.2422	-0.15234	10.8164	-5.01563	5.59375	-5.35547
	64.4	4.37891	-4.31641	17.4727	-2.76563	28.2813	-0.13672	10.8242	-5.02735	5.60547	-5.36328
	64.5	4.39453	-4.30859	17.4844	-2.77344	28.3203	-0.12891	10.8594	-5.01563	5.60938	-5.35547
	64.6	4.40625	-4.3125	17.5234	-2.76953	28.3906	-0.12891	10.875	-5.02344	5.63281	-5.36719
	64.7	4.41797	-4.30078	17.5352	-2.79297	28.4375	-0.11719	10.9102	-5.01953	5.64063	-5.35547
	64.8	4.4375	-4.30078	17.5625	-2.78516	28.4922	-0.11719	10.9453	-5.00391	5.65625	-5.34766
	64.9	4.44531	-4.28516	17.5938	-2.78125	28.5234	-0.11719	10.9648	-5.01563	5.6875	-5.33203
	65	4.45703	-4.27734	17.6289	-2.78516	28.5742	-0.10938	10.9961	-5.01954	5.70703	-5.33594
	65.1	4.46875	-4.27344	17.6641	-2.79297	28.6172	-0.09766	11	-5.02735	5.71875	-5.33203
	65.2	4.48438	-4.26953	17.6953	-2.78125	28.6523	-0.09766	11.0274	-5.02735	5.75391	-5.32422
	65.3	4.49609	-4.26563	17.7422	-2.77734	28.6992	-0.08594	11.0586	-5.01953	5.77344	-5.32422
	65.4	4.50391	-4.25781	17.7578	-2.78516	28.75	-0.08594	11.0664	-5.02734	5.77734	-5.32813
	65.5	4.51953	-4.25391	17.7734	-2.78906	28.7813	-0.07813	11.1054	-5.02734	5.80469	-5.34766
	65.6	4.54297	-4.25	17.8125	-2.79297	28.8203	-0.06641	11.1172	-5.03515	5.81641	-5.34766
	65.7	4.53906	-4.23828	17.8359	-2.79297	28.8594	-0.05859	11.1523	-5.02734	5.84375	-5.34375
	65.8	4.57031	-4.23438	17.8633	-2.79297	28.9219	-0.04688	11.168	-5.03906	5.85156	-5.34766
	65.9	4.58984	-4.24609	17.9023	-2.79688	28.9727	-0.05078	11.1992	-5.03516	5.86719	-5.34375
	66	4.60547	-4.23047	17.9453	-2.78906	29.0195	-0.04688	11.2304	-5.02344	5.89844	-5.33594
	66.1	4.60938	-4.23438	17.9727	-2.80469	29.0703	-0.03516	11.2578	-5.01562	5.92578	-5.35156
	66.2001	4.625	-4.23438	18.0039	-2.79297	29.1016	-0.02734	11.2812	-5.01562	5.9375	-5.34766
	66.3	4.625	-4.23828	18.0352	-2.79688	29.1328	-0.02734	11.3086	-5.02343	5.98047	-5.32813
	66.4	4.64063	-4.22266	18.0742	-2.78906	29.1836	-0.01563	11.3164	-5.02343	5.98828	-5.33594
	66.5	4.66797	-4.22266	18.0977	-2.78906	29.2344	-0.01563	11.336	-5.03515	5.99609	-5.33984
	66.6	4.67578	-4.21484	18.1289	-2.78906	29.2734	-0.00391	11.3555	-5.03125	6	-5.35156
	66.7001	4.6875	-4.20703	18.168	-2.77734	29.3125	0.00391	11.3868	-5.02734	6.01563	-5.33984
	66.8	4.69922	-4.20703	18.1953	-2.78906	29.3633	0.00391	11.418	-5.02734	6.03906	-5.35156
	66.9	4.71484	-4.19922	18.2266	-2.78516	29.4023	0.015625	11.4493	-5.02344	6.05078	-5.34375
	67	4.72656	-4.20313	18.2617	-2.79297	29.4414	0.015625	11.4766	-5.02734	6.05469	-5.35938
	67.1	4.74219	-4.20313	18.2969	-2.78906	29.4727	0.023438	11.4883	-5.02734	6.07422	-5.35156
	67.2001	4.75781	-4.20313	18.3203	-2.78516	29.5117	0.023438	11.5078	-5.03516	6.10547	-5.33984
	67.3	4.75781	-4.20703	18.3594	-2.78516	29.5508	0.035156	11.5312	-5.03906	6.10938	-5.35547
	67.4	4.76953	-4.19922	18.3789	-2.78516	29.582	0.035156	11.5468	-5.02344	6.12891	-5.35156
	67.5	4.77344	-4.19531	18.4102	-2.77734	29.6133	0.042969	11.5781	-5.03516	6.13281	-5.34766
	67.6	4.78125	-4.19141	18.4336	-2.78125	29.6328	0.054688	11.6093	-5.03516	6.16406	-5.34375
	67.7001	4.79688	-4.19531	18.4727	-2.78125	29.6758	0.054688	11.6172	-5.04688	6.17969	-5.34375
	67.8	4.80859	-4.19141	18.4961	-2.76172	29.7461	0.0625	11.6406	-5.03516	6.19141	-5.34766
	67.9	4.82422	-4.17969	18.5273	-2.77344	29.7813	0.074219	11.668	-5.04687	6.21875	-5.34375
	68	4.83594	-4.18359	18.5508	-2.75391	29.8242	0.074219	11.6875	-5.05469	6.24219	-5.33594
	68.1	4.83984	-4.17969	18.5859	-2.75391	29.8711	0.074219	11.7188	-5.05079	6.25391	-5.33984
	68.2001	4.85938	-4.17188	18.6172	-2.76172	29.9219	0.074219	11.7266	-5.05469	6.25391	-5.34766
	68.3	4.87891	-4.17578	18.6563	-2.76172	29.9727	0.085938	11.7383	-5.0586	6.25391	-5.35547
	68.4	4.89844	-4.16797	18.6758	-2.76172	30.0234	0.09375	11.7735	-5.05469	6.27734	-5.34375
	68.5	4.90625	-4.16406	18.707	-2.75781	30.0625	0.09375	11.7969	-5.06641	6.29297	-5.33594
	68.6	4.91797	-4.16016	18.7227	-2.78125	30.1328	0.109375	11.8046	-5.07813	6.30859	-5.32813
	68.7001	4.93359	-4.16016	18.75	-2.79297	30.2031	0.117188	11.832	-5.08594	6.30859	-5.33594
	68.8	4.94922	-4.14453	18.7969	-2.77734	30.2617	0.117188	11.8476	-5.08594	6.32031	-5.32813
	68.9	4.96094	-4.14844	18.8242	-2.78125	30.3203	0.132813	11.8789	-5.08203	6.32031	-5.33203
	69	4.97656	-4.14844	18.8555	-2.77734	30.3711	0.140625	11.8945	-5.08203	6.35547	-5.33594
	69.1	4.97656	-4.14063	18.8945	-2.78516	30.4102	0.140625	11.9102	-5.08984	6.34766	-5.34375
	69.2001	4.99609	-4.14063	18.9102	-2.78516	30.4453	0.152344	11.9258	-5.09766	6.36328	-5.32031
	69.3	5.00391	-4.12891	18.9531	-2.77734	30.4922	0.152344	11.9453	-5.09375	6.36719	-5.33203
	69.4	5.01953	-4.13281	18.9961	-2.76172	30.5234	0.160156	11.9532	-5.10157	6.38281	-5.32031
	69.5	5.03125	-4.13281	19.0547	-2.76563	30.5742	0.167969	11.9688	-5.10938	6.39453	-5.33594
	69.6	5.03906	-4.13281	19.0938	-2.77344	30.6133	0.171875	12	-5.10547	6.41406	-5.32813
	69.7001	5.05859	-4.13672	19.1289	-2.76172	30.6523	0.183594	12.0118	-5.12109	6.42578	-5.32813
	69.8	5.07422	-4.14063	19.1523	-2.77344	30.6797	0.191406	12.0234	-5.12891	6.41797	-5.33203
	69.9	5.07813	-4.12891	19.1758	-2.77734	30.7305	0.207031	12.0351	-5.13672	6.4375	-5.32031
	70	5.09766	-4.13281	19.2148	-2.77344	30.7617	0.210938	12.0742	-5.13281	6.44922	-5.3125
	70.1	5.11719	-4.13281	19.2383	-2.77344	30.8008	0.210938	12.1093	-5.12109	6.45703	-5.31641
	70.2001	5.13672	-4.13281	19.2656	-2.76563	30.8281	0.222656	12.1133	-5.12891	6.46484	-5.31641
	70.3	5.14844	-4.125	19.2969	-2.78125	30.8633	0.222656	12.1367	-5.13672	6.47656	-5.32031
	70.4	5.16406	-4.12109	19.3164	-2.77344	30.8945	0.230469	12.1601	-5.13281	6.50781	-5.3125
	70.5	5.17969	-4.12109	19.3359	-2.78516	30.9219	0.242188	12.1914	-5.125	6.51563	-5.32031
	70.6	5.19141	-4.11328	19.3555	-2.77344	30.9688	0.242188	12.1992	-5.13281	6.53125	-5.32031
	70.7001	5.19531	-4.10938	19.3789	-2.77734	31	0.253906	12.2187	-5.13281	6.55469	-5.3125
	70.8	5.19922	-4.10547	19.3867	-2.76953	31.043	0.253906	12.2266	-5.14453	6.5625	-5.3125
	70.9	5.21875	-4.11328	19.4258	-2.77344	31.0898	0.261719	12.2461	-5.15625	6.59766	-5.29297
	71	5.23828	-4.10938	19.457	-2.77344	31.1211	0.261719	12.2618	-5.16406	6.61328	-5.28906
	71.1	5.25781	-4.10156	19.4727	-2.78516	31.1563	0.261719	12.2774	-5.16406	6.62891	-5.29688
	71.2001	5.26953	-4.10547	19.5	-2.77734	31.1953	0.277344	12.2851	-5.17578	6.66797	-5.29688
	71.3	5.28516	-4.10938	19.5117	-2.77734	31.2305	0.285156	12.3086	-5.17578	6.68359	-5.28906
	71.4	5.29688	-4.10156	19.5352	-2.78516	31.2617	0.292969	12.3203	-5.18359	6.69531	-5.29688
	71.5	5.30078	-4.10938	19.5703	-2.78125	31.293	0.304688	12.332	-5.1875	6.70703	-5.29297
	71.6	5.30859	-4.10156	19.6055	-2.76563	31.3398	0.304688	12.3555	-5.19141	6.71875	-5.28906
	71.7001	5.32422	-4.10156	19.6133	-2.78125	31.3711	0.304688	12.3828	-5.1836	6.75	-5.28906
	71.8	5.32813	-4.08984	19.6328	-2.78906	31.3945	0.3125	12.4101	-5.1836	6.76563	-5.27734
	71.9	5.34375	-4.09375	19.6445	-2.78125	31.4336	0.316406	12.418	-5.19531	6.78516	-5.28516
	72	5.35156	-4.09375	19.6758	-2.78906	31.4531	0.332031	12.4297	-5.20313	6.79688	-5.27344
	72.1	5.37109	-4.08203	19.707	-2.78125	31.4922	0.332031	12.4414	-5.22657	6.82031	-5.27344
	72.2001	5.37891	-4.08594	19.7227	-2.78125	31.5508	0.332031	12.4688	-5.22657	6.83203	-5.27344
	72.3	5.39453	-4.07813	19.7617	-2.78516	31.582	0.34375	12.4805	-5.23828	6.84766	-5.27734
	72.4	5.39453	-4.07031	19.7852	-2.78125	31.6172	0.363281	12.5078	-5.2461	6.85156	-5.27734
	72.5	5.42188	-4.05859	19.8164	-2.78125	31.6406	0.375	12.5273	-5.2461	6.86328	-5.26953
	72.6	5.42578	-4.05469	19.8438	-2.79297	31.668	0.375	12.539	-5.25391	6.85547	-5.27344
	72.7001	5.4375	-4.0625	19.8633	-2.80469	31.7031	0.382813	12.5586	-5.25391	6.87109	-5.27344
	72.8	5.46484	-4.05469	19.8906	-2.80469	31.7422	0.382813	12.5937	-5.25	6.88672	-5.28125
	72.9	5.47656	-4.05859	19.9102	-2.80859	31.793	0.382813	12.6133	-5.25	6.91406	-5.27344
	73	5.48047	-4.05078	19.9336	-2.82031	31.832	0.398438	12.6367	-5.25	6.92969	-5.28125
	73.1	5.50781	-4.05469	19.9609	-2.81641	31.8789	0.414063	12.6523	-5.25781	6.94922	-5.26953
	73.2001	5.52734	-4.05078	19.9883	-2.8125	31.9102	0.414063	12.6875	-5.25781	6.96484	-5.27734
	73.3	5.53516	-4.05469	20.0195	-2.80078	31.9609	0.414063	12.707	-5.25781	6.98828	-5.27734
	73.4	5.55078	-4.04688	20.0391	-2.8125	32.0156	0.414063	12.7187	-5.24609	7.00781	-5.27344
	73.5	5.56641	-4.04297	20.0781	-2.80859	32.0859	0.425781	12.7617	-5.24609	7.00781	-5.27344
	73.6	5.57031	-4.03906	20.1016	-2.8125	32.1367	0.425781	12.7891	-5.25391	7.02734	-5.28125
	73.7001	5.58594	-4.03125	20.1172	-2.81641	32.1641	0.425781	12.8047	-5.26563	7.03906	-5.28125
	73.8	5.59766	-4.02344	20.1523	-2.80469	32.2031	0.433594	12.8242	-5.26563	7.04297	-5.27734
	73.9	5.61328	-4.02344	20.1758	-2.81641	32.25	0.445313	12.836	-5.27734	7.04688	-5.28516
	74	5.62891	-4.01563	20.2148	-2.80078	32.3047	0.449219	12.8515	-5.28516	7.0625	-5.26563
	74.1	5.64844	-4.01172	20.2539	-2.78516	32.3633	0.453125	12.8789	-5.27735	7.07813	-5.26563
	74.2001	5.66406	-4	20.2734	-2.79688	32.4141	0.453125	12.8867	-5.28907	7.09375	-5.25
	74.3	5.67969	-4.00391	20.293	-2.79297	32.4727	0.464844	12.9023	-5.29688	7.11719	-5.23828
	74.4	5.6875	-4.00391	20.3164	-2.79688	32.5352	0.472656	12.9258	-5.29688	7.125	-5.25
	74.5	5.70703	-3.98828	20.3477	-2.80078	32.5625	0.472656	12.9414	-5.30469	7.14844	-5.23828
	74.6	5.71484	-3.98047	20.375	-2.78906	32.6328	0.484375	12.9688	-5.29297	7.17969	-5.23438
	74.7001	5.71875	-3.97266	20.4063	-2.79297	32.6719	0.492188	12.9805	-5.31641	7.19531	-5.22656
	74.8	5.73828	-3.97266	20.4492	-2.78906	32.7227	0.492188	13.0039	-5.3086	7.19922	-5.22266
	74.9	5.75781	-3.96094	20.4805	-2.78125	32.7539	0.503906	13.0118	-5.32812	7.21875	-5.22656
	75	5.76563	-3.95703	20.4961	-2.79297	32.8047	0.503906	13.0156	-5.34375	7.23828	-5.22266
	75.1	5.77734	-3.95313	20.5117	-2.78516	32.8555	0.523438	13.0312	-5.34375	7.24609	-5.22266
	75.2001	5.78906	-3.96094	20.5547	-2.78516	32.9141	0.523438	13.0586	-5.33594	7.26172	-5.22656
	75.3	5.80469	-3.94531	20.5742	-2.79297	32.9648	0.523438	13.0859	-5.34766	7.29297	-5.20703
	75.4	5.80469	-3.94922	20.6094	-2.79297	33.0039	0.53125	13.0977	-5.34766	7.30469	-5.21875
	75.5	5.82031	-3.94141	20.6211	-2.80078	33.0625	0.53125	13.1094	-5.35938	7.33203	-5.21484
	75.6	5.83594	-3.94141	20.668	-2.78906	33.0938	0.542969	13.1328	-5.36329	7.33984	-5.21484
	75.7001	5.84766	-3.94531	20.6953	-2.78125	33.1133	0.542969	13.1524	-5.37109	7.37891	-5.19922
	75.8	5.85547	-3.94531	20.7344	-2.78125	33.1523	0.542969	13.168	-5.37891	7.39844	-5.20313
	75.9	5.87109	-3.94141	20.7656	-2.78125	33.1953	0.554688	13.1836	-5.3711	7.38281	-5.19922
	76	5.87891	-3.93359	20.793	-2.76953	33.2344	0.550781	13.207	-5.38282	7.40625	-5.1875
	76.1	5.88672	-3.93359	20.8242	-2.76172	33.2734	0.554688	13.2382	-5.38282	7.42969	-5.17578
	76.2001	5.88672	-3.91797	20.8398	-2.77734	33.3047	0.566406	13.2539	-5.39063	7.46094	-5.17578
	76.3	5.91797	-3.91016	20.875	-2.77344	33.3594	0.578125	13.2812	-5.39454	7.46875	-5.19141
	76.4	5.92578	-3.90234	20.8945	-2.76953	33.4023	0.59375	13.3008	-5.39844	7.47266	-5.1875
	76.5	5.94141	-3.91016	20.9141	-2.77344	33.4531	0.601563	13.3203	-5.40625	7.48047	-5.17188
	76.6	5.94531	-3.90234	20.9531	-2.76172	33.4922	0.609375	13.3398	-5.39453	7.49219	-5.17969
	76.7001	5.94922	-3.89063	20.9648	-2.76172	33.5313	0.605469	13.336	-5.41015	7.51172	-5.17188
	76.8	5.96484	-3.88281	21.0078	-2.75781	33.5703	0.609375	13.3555	-5.40235	7.51953	-5.17969
	76.9	5.96875	-3.875	21.0234	-2.75391	33.6133	0.613281	13.375	-5.40625	7.53516	-5.17578
	77	5.98047	-3.88281	21.0547	-2.74609	33.6523	0.625	13.3828	-5.42578	7.5625	-5.16797
	77.1	6	-3.87891	21.0898	-2.74609	33.6953	0.644531	13.3867	-5.4375	7.56641	-5.16797
	77.2001	6.00781	-3.875	21.1328	-2.75	33.7344	0.652344	13.4062	-5.43359	7.58594	-5.16016
	77.3	6.01953	-3.87109	21.1523	-2.75391	33.7734	0.652344	13.4023	-5.44141	7.59375	-5.16406
	77.4	6.03906	-3.87109	21.1875	-2.73828	33.8125	0.664063	13.4336	-5.44141	7.58594	-5.16016
	77.5	6.05078	-3.86328	21.2266	-2.73438	33.8633	0.671875	13.4453	-5.44141	7.62109	-5.16406
	77.6	6.05859	-3.86328	21.2461	-2.73828	33.9063	0.671875	13.4648	-5.4375	7.62891	-5.15234
	77.7001	6.07422	-3.86719	21.2695	-2.74219	33.9375	0.671875	13.4883	-5.42578	7.64063	-5.15625
	77.8	6.07813	-3.86328	21.3008	-2.73828	33.9883	0.679688	13.5117	-5.42969	7.66406	-5.14453
	77.9	6.10938	-3.86719	21.3438	-2.73047	34.0313	0.671875	13.5274	-5.4336	7.67969	-5.14063
	78	6.11719	-3.85938	21.3711	-2.74219	34.0703	0.679688	13.5391	-5.42579	7.69531	-5.13672
	78.1	6.13281	-3.85156	21.3984	-2.74219	34.0898	0.683594	13.5508	-5.44141	7.71094	-5.14063
	78.2001	6.14063	-3.85156	21.4258	-2.73047	34.125	0.683594	13.5821	-5.42579	7.72266	-5.13672
	78.3	6.16016	-3.85547	21.4492	-2.73047	34.1719	0.703125	13.5977	-5.4375	7.74609	-5.12891
	78.4	6.16406	-3.85156	21.4844	-2.73438	34.2109	0.699219	13.6133	-5.44141	7.77344	-5.11719
	78.5	6.17969	-3.85156	21.5117	-2.74219	34.2617	0.703125	13.6289	-5.42578	7.79688	-5.10547
	78.6	6.19531	-3.83984	21.5391	-2.74219	34.2969	0.703125	13.6289	-5.4375	7.80078	-5.12109
	78.7001	6.21094	-3.83594	21.5938	-2.74219	34.3438	0.710938	13.6484	-5.42188	7.81641	-5.11719
	78.8	6.22656	-3.83594	21.6328	-2.74609	34.3945	0.722656	13.6562	-5.42969	7.84375	-5.11328
	78.9	6.23828	-3.82813	21.6641	-2.74219	34.4453	0.722656	13.6797	-5.4336	7.85938	-5.09766
	79	6.25	-3.82031	21.6836	-2.73047	34.4844	0.722656	13.6875	-5.44532	7.875	-5.10547
	79.1	6.25391	-3.8125	21.7148	-2.73047	34.5352	0.738281	13.7109	-5.43359	7.88281	-5.10938
	79.2001	6.26953	-3.8125	21.7461	-2.72266	34.5781	0.734375	13.7305	-5.4375	7.90234	-5.09375
	79.3	6.28516	-3.80469	21.75	-2.73828	34.6211	0.746094	13.7383	-5.44922	7.90625	-5.10156
	79.4	6.30859	-3.80078	21.7773	-2.73438	34.6523	0.753906	13.7422	-5.4414	7.94141	-5.09766
	79.5	6.32422	-3.79297	21.8008	-2.73047	34.6914	0.75	13.75	-5.44531	7.95703	-5.08594
	79.6	6.33203	-3.79297	21.8125	-2.73438	34.7422	0.742188	13.7696	-5.44531	7.96875	-5.08203
	79.7001	6.33594	-3.78516	21.8438	-2.73438	34.7734	0.753906	13.7774	-5.44532	7.98828	-5.06641
	79.8	6.33984	-3.76953	21.8633	-2.73047	34.8125	0.757813	13.7812	-5.45313	8	-5.06641
	79.9	6.35938	-3.76172	21.8945	-2.72266	34.8711	0.765625	13.8047	-5.44531	8.01953	-5.07422
	80	6.375	-3.76172	21.9023	-2.72266	34.9141	0.773438	13.8321	-5.4414	8.03125	-5.06641
	80.1	6.38281	-3.75	21.9297	-2.72266	34.9531	0.78125	13.8437	-5.44922	8.05859	-5.05469
	80.2001	6.39844	-3.74609	21.9648	-2.71484	34.9805	0.78125	13.8593	-5.45312	8.07422	-5.05469
	80.3	6.41797	-3.73828	21.9961	-2.72266	35.0313	0.78125	13.8945	-5.4375	8.08594	-5.05859
	80.4	6.4375	-3.73438	22.0156	-2.72266	35.0625	0.792969	13.9101	-5.4414	8.10938	-5.0625
	80.5	6.4375	-3.74219	22.043	-2.72266	35.1016	0.800781	13.9375	-5.42578	8.12109	-5.06641
	80.6	6.45703	-3.73047	22.0547	-2.70313	35.1445	0.800781	13.9453	-5.4375	8.14063	-5.0625
	80.7001	6.48438	-3.72266	22.082	-2.70313	35.2031	0.792969	13.9648	-5.4375	8.15234	-5.05078
	80.8	6.5	-3.72266	22.0938	-2.71875	35.2383	0.804688	13.9844	-5.42969	8.16406	-5.05859
	80.9	6.51953	-3.71484	22.1133	-2.72266	35.3008	0.8125	14.0039	-5.4375	8.17578	-5.05469
	81	6.53906	-3.71094	22.1484	-2.71484	35.332	0.808594	14.0351	-5.4375	8.1875	-5.0625
	81.1	6.55469	-3.69922	22.1641	-2.73047	35.3828	0.808594	14.043	-5.44922	8.21875	-5.05859
	81.2001	6.57813	-3.70313	22.1953	-2.73828	35.4219	0.804688	14.0547	-5.45703	8.23438	-5.0625
	81.3	6.58594	-3.70313	22.2383	-2.72266	35.4805	0.824219	14.0781	-5.44531	8.24609	-5.06641
	81.4	6.60156	-3.69531	22.2656	-2.72656	35.5313	0.820313	14.1094	-5.4375	8.26953	-5.05469
	81.5	6.61719	-3.6875	22.3047	-2.71875	35.582	0.824219	14.1328	-5.42969	8.29297	-5.05859
	81.6	6.62891	-3.69141	22.332	-2.72266	35.6523	0.832031	14.1563	-5.44531	8.30469	-5.05078
	81.7001	6.64844	-3.69141	22.3555	-2.71094	35.7031	0.839844	14.1836	-5.44531	8.32031	-5.03906
	81.8	6.66406	-3.69141	22.3867	-2.70703	35.7539	0.84375	14.1836	-5.44531	8.33203	-5.03906
	81.9	6.6875	-3.68359	22.4297	-2.70313	35.8125	0.855469	14.2071	-5.4414	8.34375	-5.03906
	82	6.70313	-3.67969	22.4648	-2.70313	35.8477	0.855469	14.25	-5.42578	8.35156	-5.03516
	82.1	6.71875	-3.66797	22.4961	-2.71094	35.8828	0.875	14.2813	-5.43359	8.37109	-5.03516
	82.2001	6.73828	-3.67188	22.543	-2.69141	35.9375	0.882813	14.289	-5.44531	8.38672	-5.03906
	82.3	6.75391	-3.67969	22.5625	-2.69531	35.9922	0.90625	14.3086	-5.44531	8.40625	-5.03125
	82.4	6.76953	-3.67188	22.6016	-2.69531	36.0391	0.910156	14.3359	-5.44141	8.40625	-5.03906
	82.5	6.77734	-3.67578	22.625	-2.69141	36.0859	0.921875	14.3633	-5.44922	8.41406	-5.03516
	82.6	6.79297	-3.67188	22.6563	-2.69531	36.1328	0.933594	14.3867	-5.4375	8.42969	-5.01953
	82.7001	6.80078	-3.67188	22.6953	-2.69141	36.1836	0.933594	14.4063	-5.44922	8.44922	-5.01172
	82.8	6.82031	-3.66016	22.7148	-2.69141	36.2344	0.941406	14.418	-5.44531	8.46484	-5.01172
	82.9	6.83594	-3.66406	22.7539	-2.68359	36.2773	0.960938	14.4297	-5.45703	8.48438	-5.00781
	83	6.84766	-3.66406	22.7656	-2.70313	36.3008	0.972656	14.461	-5.46094	8.5	-5.01563
	83.1	6.86719	-3.66016	22.7969	-2.68359	36.3203	0.980469	14.4883	-5.45703	8.52734	-5.00391
	83.2001	6.88281	-3.64844	22.8125	-2.6875	36.3516	0.984375	14.5039	-5.44922	8.55859	-4.98438
	83.3	6.89063	-3.64453	22.8438	-2.69531	36.3906	0.992188	14.5234	-5.45703	8.57031	-4.99609
	83.4	6.91016	-3.65234	22.8516	-2.69531	36.4336	0.992188	14.539	-5.46876	8.57813	-4.99609
	83.5	6.92188	-3.64063	22.875	-2.68359	36.4688	1.00391	14.5586	-5.48047	8.59766	-4.98438
	83.6	6.92578	-3.64063	22.8828	-2.6875	36.5156	1.00781	14.5664	-5.50001	8.62109	-4.97266
	83.7001	6.9375	-3.63672	22.9102	-2.68359	36.5391	1.02344	14.5938	-5.48438	8.61719	-4.98438
	83.8	6.94531	-3.62891	22.9414	-2.67578	36.5703	1.03125	14.6133	-5.5	8.63672	-4.96484
	83.9	6.95703	-3.62891	22.9805	-2.67188	36.6133	1.03906	14.625	-5.51563	8.65625	-4.97656
	84	6.94922	-3.625	22.9844	-2.67188	36.6641	1.04297	14.6445	-5.50391	8.68359	-4.96484
	84.1	6.96484	-3.62109	23.0234	-2.66406	36.7031	1.0625	14.6484	-5.51953	8.69922	-4.97656
	84.2001	6.96875	-3.62109	23.0352	-2.66016	36.75	1.07422	14.6758	-5.51172	8.71094	-4.96484
	84.3	6.98438	-3.60938	23.0625	-2.67188	36.7734	1.08203	14.6836	-5.52735	8.73047	-4.97266
	84.4	6.98828	-3.60547	23.082	-2.67188	36.8242	1.09375	14.7188	-5.52344	8.75	-4.95313
	84.5	7.00781	-3.60938	23.1016	-2.67188	36.8516	1.10547	14.75	-5.51563	8.76172	-4.97266
	84.6	7.01953	-3.60156	23.1328	-2.66406	36.8828	1.11328	14.7813	-5.50782	8.77344	-4.96875
	84.7001	7.03906	-3.60156	23.1797	-2.65625	36.9219	1.11328	14.7657	-5.52735	8.80078	-4.96875
	84.8	7.04688	-3.60156	23.2031	-2.67578	36.9727	1.125	14.7851	-5.52735	8.81641	-4.95703
	84.9	7.04297	-3.59375	23.2148	-2.67188	37.0117	1.14453	14.8007	-5.53125	8.83203	-4.95313
	85	7.05859	-3.58203	23.2539	-2.67188	37.0664	1.14453	14.8203	-5.53907	8.84375	-4.95703
	85.1	7.07031	-3.58203	23.2852	-2.66406	37.1094	1.15234	14.832	-5.53906	8.85938	-4.95313
	85.2001	7.09766	-3.57422	23.3047	-2.67578	37.1406	1.15234	14.8555	-5.54297	8.88281	-4.95313
	85.3	7.09766	-3.57031	23.3281	-2.67578	37.1797	1.14844	14.8633	-5.54688	8.91406	-4.94141
	85.4	7.10938	-3.5625	23.3516	-2.69531	37.2344	1.15234	14.8868	-5.55469	8.92969	-4.94922
	85.5	7.125	-3.56641	23.4102	-2.68359	37.293	1.16016	14.8946	-5.56641	8.94531	-4.94141
	85.6	7.12109	-3.55859	23.4414	-2.68359	37.332	1.17188	14.914	-5.55859	8.95703	-4.93359
	85.7001	7.125	-3.5625	23.4609	-2.68359	37.3711	1.18359	14.9414	-5.5664	8.99219	-4.92969
	85.8	7.12891	-3.5625	23.4922	-2.66406	37.4219	1.18359	14.9531	-5.56641	9.01563	-4.92578
	85.9	7.14453	-3.55078	23.5313	-2.66797	37.4727	1.19141	14.9727	-5.57031	9.02734	-4.92578
	86	7.16016	-3.54688	23.5664	-2.66797	37.5078	1.20313	14.9883	-5.58203	9.04688	-4.91406
	86.1	7.16797	-3.53906	23.6055	-2.65234	37.5547	1.20313	15.0234	-5.57032	9.06641	-4.92188
	86.2001	7.17578	-3.52734	23.625	-2.66406	37.5938	1.21094	15.0508	-5.55468	9.08594	-4.92578
	86.3	7.1875	-3.53125	23.6523	-2.66406	37.625	1.21094	15.0742	-5.55078	9.10938	-4.91797
	86.4	7.19531	-3.53125	23.6953	-2.67578	37.6641	1.22266	15.0977	-5.55468	9.11719	-4.91797
	86.5	7.21094	-3.53516	23.7188	-2.67578	37.7148	1.22266	15.0977	-5.55469	9.11719	-4.92578
	86.6	7.23047	-3.53125	23.7422	-2.67578	37.75	1.23047	15.1328	-5.54687	9.13672	-4.92578
	86.7001	7.24609	-3.53125	23.7422	-2.67578	37.793	1.24219	15.1446	-5.55859	9.13672	-4.9375
	86.8	7.25781	-3.53125	23.7734	-2.66797	37.8125	1.25391	15.1563	-5.55468	9.16016	-4.92578
	86.9	7.27734	-3.52344	23.793	-2.67969	37.8633	1.26563	15.1797	-5.55078	9.16406	-4.93359
	87	7.29297	-3.52344	23.832	-2.67188	37.9023	1.27344	15.2188	-5.54297	9.1875	-4.92578
	87.1	7.30859	-3.51563	23.8477	-2.68359	37.9336	1.27344	15.2344	-5.54687	9.21484	-4.91406
	87.2001	7.33203	-3.51172	23.875	-2.67188	37.9727	1.28516	15.2657	-5.54297	9.22266	-4.92188
	87.3	7.34766	-3.5	23.9102	-2.66406	38.0039	1.28516	15.2891	-5.53515	9.23438	-4.91406
	87.4	7.34766	-3.49219	23.9336	-2.67188	38.0469	1.29297	15.2969	-5.53515	9.25	-4.92188
	87.5	7.36719	-3.49609	23.9688	-2.67188	38.0938	1.30859	15.3164	-5.53515	9.25781	-4.91406
	87.6	7.37891	-3.48828	23.9805	-2.67578	38.1328	1.3125	15.3242	-5.53515	9.26563	-4.92578
	87.7001	7.39453	-3.48438	24.0117	-2.66797	38.1641	1.3125	15.3476	-5.52734	9.28906	-4.91016
	87.8	7.40625	-3.48047	24.0234	-2.68359	38.2031	1.32031	15.3711	-5.53125	9.30469	-4.90625
	87.9	7.41016	-3.48438	24.0625	-2.67578	38.2422	1.33203	15.3984	-5.52344	9.32422	-4.91406
	88	7.42969	-3.48047	24.0938	-2.67969	38.2852	1.33203	15.4258	-5.51954	9.33203	-4.91797
	88.1	7.43359	-3.47266	24.1133	-2.68359	38.3242	1.33984	15.4414	-5.51563	9.34766	-4.91406
	88.2001	7.43359	-3.48047	24.1641	-2.68359	38.3633	1.33984	15.457	-5.51953	9.35938	-4.91406
	88.3	7.44922	-3.47266	24.1602	-2.69531	38.3984	1.34375	15.4805	-5.52735	9.35547	-4.92578
	88.4	7.46875	-3.48047	24.1797	-2.69922	38.4531	1.35156	15.5	-5.52735	9.38281	-4.92969
	88.5	7.47656	-3.48047	24.1992	-2.69531	38.5	1.35938	15.5117	-5.52344	9.39453	-4.92969
	88.6	7.48828	-3.47266	24.2109	-2.69922	38.5508	1.35156	15.5469	-5.50781	9.40234	-4.93359
	88.7001	7.50391	-3.47656	24.2734	-2.70313	38.6016	1.35547	15.5547	-5.51953	9.40625	-4.9375
	88.8	7.49609	-3.48047	24.3125	-2.69531	38.6406	1.36328	15.586	-5.51953	9.42578	-4.92969
	88.9	7.5	-3.46875	24.3477	-2.69531	38.6719	1.375	15.5938	-5.51953	9.4375	-4.9375
	89	7.50391	-3.46484	24.3633	-2.69141	38.7109	1.38281	15.625	-5.51953	9.44922	-4.92578
	89.1	7.51953	-3.46484	24.3828	-2.70313	38.7617	1.38281	15.625	-5.51172	9.45703	-4.93359
	89.2001	7.53125	-3.46875	24.4102	-2.69531	38.8008	1.38281	15.6524	-5.51563	9.46484	-4.91797
	89.3	7.54688	-3.46094	24.4414	-2.70313	38.8398	1.38281	15.6758	-5.50782	9.46875	-4.92578
	89.4	7.55859	-3.45313	24.4766	-2.70703	38.8828	1.39453	15.6875	-5.50391	9.5	-4.92188
	89.5	7.57422	-3.45313	24.4922	-2.71484	38.9102	1.40234	15.7149	-5.4961	9.49609	-4.92969
	89.6	7.58984	-3.44922	24.5156	-2.71484	38.9453	1.40625	15.7266	-5.50781	9.53125	-4.92969
	89.7001	7.59766	-3.44141	24.5273	-2.71875	38.9922	1.42578	15.75	-5.51172	9.53906	-4.91406
	89.8	7.59766	-3.44141	24.5508	-2.70703	39.0352	1.42578	15.7891	-5.4961	9.56641	-4.91016
	89.9	7.62109	-3.43359	24.5781	-2.71875	39.0742	1.42578	15.7968	-5.4961	9.58203	-4.90625
	90	7.625	-3.4375	24.5898	-2.73438	39.1211	1.4375	15.8164	-5.4961	9.57422	-4.92578
	90.1	7.62891	-3.42969	24.6172	-2.72266	39.1641	1.45313	15.8437	-5.5	9.59375	-4.92188
	90.2001	7.64844	-3.42188	24.6484	-2.72266	39.2148	1.45313	15.8671	-5.48438	9.60156	-4.9375
	90.3	7.65234	-3.41406	24.6719	-2.72266	39.2539	1.46094	15.875	-5.4961	9.62891	-4.92188
	90.4	7.66016	-3.41406	24.6953	-2.71094	39.293	1.47266	15.8828	-5.50781	9.62891	-4.93359
	90.5	7.67578	-3.41016	24.7188	-2.71484	39.332	1.47266	15.918	-5.4961	9.64844	-4.92969
	90.6	7.66797	-3.41406	24.7422	-2.71484	39.3828	1.47266	15.9453	-5.48829	9.66016	-4.91797
	90.7001	7.67578	-3.41406	24.7813	-2.69922	39.4336	1.48438	15.957	-5.5	9.68359	-4.92578
	90.8	7.67969	-3.41016	24.8047	-2.70313	39.4727	1.49219	15.9922	-5.50391	9.69922	-4.92188
	90.9	7.69922	-3.40234	24.8359	-2.70703	39.5117	1.49219	15.9961	-5.50782	9.70703	-4.92578
	91	7.70703	-3.40234	24.8516	-2.71484	39.5547	1.50391	16.0156	-5.4961	9.71484	-4.91016
	91.1	7.71875	-3.40625	24.8828	-2.70313	39.5938	1.5	16.0391	-5.5	9.73047	-4.91406
	91.2001	7.73828	-3.40234	24.918	-2.70313	39.6133	1.50391	16.0703	-5.51172	9.75781	-4.90234
	91.3	7.74609	-3.39844	24.9375	-2.69922	39.6602	1.50391	16.0781	-5.52735	9.75781	-4.91406
	91.4	7.76172	-3.39453	24.9727	-2.69141	39.707	1.51563	16.0899	-5.52344	9.78906	-4.90234
	91.5	7.76953	-3.39453	25.0039	-2.69141	39.7617	1.51563	16.1133	-5.51953	9.80859	-4.89453
	91.6	7.78516	-3.39063	25.0352	-2.69531	39.793	1.52344	16.1289	-5.52344	9.82422	-4.88672
	91.7001	7.80078	-3.38281	25.0508	-2.71094	39.832	1.53906	16.1485	-5.52344	9.84375	-4.88672
	91.8	7.82031	-3.39063	25.0859	-2.70313	39.875	1.54297	16.168	-5.52344	9.85547	-4.88672
	91.9	7.82813	-3.38672	25.1172	-2.70313	39.9141	1.54297	16.1836	-5.53125	9.85547	-4.88281
	92	7.83984	-3.39063	25.1328	-2.70313	39.9531	1.55469	16.1954	-5.53906	9.85938	-4.87891
	92.1	7.85547	-3.37891	25.1602	-2.69531	39.9922	1.55469	16.2149	-5.53906	9.86719	-4.88672
	92.2001	7.86719	-3.375	25.1953	-2.70703	40.0352	1.5625	16.2226	-5.54297	9.87891	-4.90234
	92.3	7.87891	-3.37109	25.2266	-2.71094	40.0781	1.5625	16.25	-5.54297	9.88672	-4.89844
	92.4	7.89453	-3.35938	25.2539	-2.69922	40.1094	1.57422	16.2773	-5.54297	9.90234	-4.90234
	92.5	7.90234	-3.36328	25.2617	-2.71094	40.1523	1.57422	16.2968	-5.53906	9.92188	-4.88672
	92.6	7.91016	-3.37109	25.2969	-2.71875	40.1797	1.57422	16.3164	-5.53906	9.93359	-4.88281
	92.7001	7.92969	-3.37109	25.3281	-2.72266	40.2305	1.58203	16.3281	-5.54687	9.94531	-4.88672
	92.8	7.9375	-3.36328	25.3594	-2.71484	40.2852	1.59766	16.3594	-5.53516	9.95703	-4.89063
	92.9	7.9375	-3.36328	25.3711	-2.72656	40.332	1.60547	16.3672	-5.54688	9.96875	-4.87891
	93	7.94531	-3.37109	25.3906	-2.72656	40.3711	1.60938	16.3867	-5.54688	9.97266	-4.89063
	93.1	7.94922	-3.35938	25.4219	-2.73047	40.4219	1.60547	16.3984	-5.55079	9.97656	-4.87891
	93.2001	7.96484	-3.35547	25.457	-2.72266	40.4727	1.625	16.4063	-5.55078	10.0039	-4.875
	93.3	7.96875	-3.35547	25.4922	-2.71484	40.5273	1.625	16.4375	-5.55078	10.0078	-4.875
	93.4	7.98828	-3.35547	25.5195	-2.71094	40.5625	1.63281	16.461	-5.55078	10.0391	-4.87891
	93.5	8.01563	-3.36328	25.5273	-2.71484	40.5898	1.64453	16.4688	-5.57031	10.0469	-4.87109
	93.6	8.01563	-3.35547	25.5547	-2.71094	40.6406	1.64063	16.4961	-5.55469	10.0547	-4.86328
	93.7001	8.02734	-3.35156	25.5977	-2.71094	40.6719	1.64844	16.5157	-5.56641	10.0703	-4.85938
	93.8	8.04297	-3.35156	25.6211	-2.70313	40.6992	1.65625	16.5156	-5.57422	10.0938	-4.87109
	93.9	8.05078	-3.34375	25.6563	-2.70313	40.7344	1.66406	16.5195	-5.57812	10.1172	-4.875
	94	8.05859	-3.35156	25.6719	-2.70313	40.7813	1.67188	16.5429	-5.56251	10.1211	-4.86719
	94.1	8.07813	-3.35156	25.6953	-2.70313	40.8008	1.66797	16.5664	-5.57031	10.1328	-4.87109
	94.2001	8.08984	-3.33984	25.7227	-2.70313	40.832	1.67578	16.5859	-5.58984	10.1523	-4.87891
	94.3	8.10156	-3.33984	25.7539	-2.70313	40.8711	1.68359	16.5977	-5.58594	10.1719	-4.875
	94.4	8.10547	-3.32422	25.7773	-2.69531	40.9023	1.69531	16.6055	-5.60937	10.1797	-4.87891
	94.5	8.11719	-3.32031	25.793	-2.71094	40.9414	1.69531	16.6289	-5.59376	10.1797	-4.88281
	94.6	8.13281	-3.31641	25.8125	-2.70703	40.9805	1.70313	16.6485	-5.58984	10.207	-4.86328
	94.7001	8.15234	-3.32031	25.8359	-2.69922	41.0117	1.70313	16.6602	-5.59765	10.2188	-4.85547
	94.8	8.15625	-3.3125	25.8633	-2.70703	41.0313	1.70313	16.6914	-5.59375	10.2227	-4.87109
	94.9	8.16797	-3.3125	25.8867	-2.71875	41.0664	1.71094	16.711	-5.58594	10.2266	-4.85938
	95	8.17969	-3.30469	25.9023	-2.73047	41.1133	1.70313	16.7266	-5.59765	10.2461	-4.85547
	95.1	8.19531	-3.3125	25.9219	-2.72266	41.125	1.71094	16.7304	-5.60547	10.2656	-4.85547
	95.2001	8.20703	-3.30078	25.957	-2.71094	41.1445	1.72266	16.75	-5.60547	10.2891	-4.85547
	95.3	8.21875	-3.30078	25.9844	-2.72266	41.1875	1.72266	16.7734	-5.61719	10.3203	-4.85547
	95.4	8.23828	-3.29688	26.0039	-2.71484	41.2422	1.72266	16.8086	-5.60547	10.3438	-4.85156
	95.5	8.25391	-3.28906	26.0234	-2.71094	41.2734	1.73438	16.8242	-5.62501	10.3438	-4.84766
	95.6	8.25391	-3.28906	26.0391	-2.70313	41.3008	1.74219	16.8359	-5.61329	10.3672	-4.83594
	95.7001	8.26953	-3.28125	26.0586	-2.71484	41.3438	1.74219	16.8594	-5.6211	10.3984	-4.82813
	95.8	8.26563	-3.28125	26.1055	-2.69922	41.3828	1.75391	16.8789	-5.625	10.418	-4.83594
	95.9	8.27344	-3.28125	26.1133	-2.70313	41.4258	1.76172	16.8789	-5.65625	10.4453	-4.83203
	96	8.30078	-3.26953	26.1445	-2.69141	41.4805	1.76172	16.8984	-5.65625	10.457	-4.83203
	96.1	8.31641	-3.26563	26.1523	-2.69922	41.5234	1.76172	16.9219	-5.66406	10.4883	-4.81641
	96.2001	8.32813	-3.26953	26.1836	-2.71484	41.5508	1.77344	16.9375	-5.66797	10.4961	-4.81641
	96.3	8.35547	-3.25781	26.1914	-2.71875	41.6016	1.76953	16.9336	-5.66797	10.5156	-4.82031
	96.4	8.37891	-3.25391	26.2266	-2.71875	41.6367	1.76563	16.9687	-5.67188	10.5234	-4.82813
	96.5	8.40625	-3.26172	26.2539	-2.70313	41.6836	1.77344	16.9804	-5.67188	10.5352	-4.83203
	96.6	8.41797	-3.25391	26.2813	-2.70313	41.7148	1.77734	16.9961	-5.65625	10.543	-4.83594
	96.7001	8.42188	-3.25391	26.2969	-2.69531	41.7539	1.79297	17.0117	-5.65235	10.5469	-4.82813
	96.8	8.42969	-3.24609	26.3203	-2.6875	41.8047	1.79297	17.0234	-5.66407	10.5547	-4.84375
	96.9	8.44922	-3.23828	26.3516	-2.70313	41.8438	1.80078	17.0352	-5.67579	10.5742	-4.83594
	97	8.44922	-3.23828	26.3711	-2.70703	41.8828	1.80859	17.0586	-5.67188	10.5938	-4.82422
	97.1	8.46484	-3.23438	26.3867	-2.69922	41.9336	1.8125	17.082	-5.67187	10.5977	-4.8125
	97.2001	8.47656	-3.24609	26.4063	-2.71094	41.9648	1.8125	17.1094	-5.66016	10.5938	-4.82031
	97.3	8.48438	-3.25	26.4414	-2.69922	41.9883	1.8125	17.1055	-5.66016	10.6055	-4.82813
	97.4	8.5	-3.25	26.4648	-2.70313	42.0313	1.82813	17.1211	-5.66406	10.6172	-4.80469
	97.5	8.51172	-3.25	26.4961	-2.69141	42.0703	1.84375	17.1368	-5.65235	10.6406	-4.79297
	97.6	8.52734	-3.24219	26.5195	-2.6875	42.1055	1.85547	17.1485	-5.65234	10.6602	-4.78906
	97.7001	8.52734	-3.24219	26.5352	-2.69141	42.1523	1.85156	17.1875	-5.64843	10.668	-4.79297
	97.8	8.53516	-3.24609	26.5781	-2.67578	42.1797	1.85156	17.207	-5.65234	10.6875	-4.76563
	97.9	8.54688	-3.23828	26.5938	-2.67578	42.2031	1.85156	17.2187	-5.65234	10.7031	-4.75391
	98	8.54688	-3.23047	26.625	-2.68359	42.2344	1.86328	17.2422	-5.66016	10.7109	-4.76172
	98.1	8.55859	-3.21875	26.6484	-2.68359	42.2734	1.87109	17.2656	-5.65625	10.7305	-4.75
	98.2001	8.57422	-3.22266	26.6719	-2.69141	42.3125	1.87109	17.2734	-5.66797	10.7344	-4.74609
	98.3	8.57813	-3.23047	26.7031	-2.69531	42.3633	1.88281	17.3008	-5.67578	10.7539	-4.73828
	98.4	8.57813	-3.21875	26.7148	-2.69141	42.3984	1.88281	17.3281	-5.67578	10.7617	-4.75
	98.5	8.58984	-3.21484	26.7422	-2.70703	42.4297	1.89453	17.336	-5.6875	10.7578	-4.76172
	98.6	8.59375	-3.21875	26.7734	-2.70703	42.4609	1.89063	17.3438	-5.67969	10.7734	-4.74219
	98.7001	8.59375	-3.22266	26.7969	-2.71484	42.4922	1.89453	17.3711	-5.67187	10.7734	-4.73828
	98.8	8.59766	-3.23047	26.8281	-2.71875	42.5195	1.90234	17.3828	-5.67969	10.8047	-4.70703
	98.9	8.60938	-3.21875	26.8398	-2.72266	42.5625	1.89453	17.4063	-5.67578	10.8125	-4.70703
	99	8.62891	-3.22266	26.8516	-2.73438	42.6016	1.90234	17.4375	-5.67578	10.8203	-4.71094
	99.1	8.63672	-3.22266	26.8789	-2.72656	42.6406	1.91406	17.4493	-5.68359	10.8281	-4.71094
	99.2001	8.64453	-3.22656	26.9258	-2.71484	42.6797	1.92188	17.457	-5.69531	10.8359	-4.71094
	99.3	8.64453	-3.21875	26.9414	-2.72266	42.7305	1.93359	17.4883	-5.69141	10.8477	-4.70703
	99.4	8.66016	-3.21094	26.9727	-2.72266	42.7695	1.94141	17.5	-5.69531	10.8594	-4.71094
	99.5	8.66406	-3.19922	26.9961	-2.72266	42.8125	1.95313	17.5	-5.69532	10.8672	-4.71094
	99.6	8.67188	-3.19922	27.0117	-2.73438	42.8555	1.94922	17.5312	-5.68359	10.9063	-4.69531
	99.7001	8.67969	-3.19141	27.0391	-2.71875	42.9023	1.95313	17.539	-5.6875	10.9023	-4.70703
	99.8	8.69141	-3.18359	27.0781	-2.72266	42.9531	1.96094	17.5547	-5.69141	10.9219	-4.70313
	99.9	8.6875	-3.19531	27.1211	-2.71875	42.9922	1.96875	17.5703	-5.69531	10.9297	-4.70703
	100	8.69922	-3.1875	27.1445	-2.72266	43.043	1.97266	17.586	-5.69922	10.9453	-4.71094
	100.1	8.70703	-3.17969	27.1563	-2.74219	43.0859	1.97266	17.6094	-5.69532	10.957	-4.71875
	100.2	8.71484	-3.17969	27.1758	-2.75391	43.1172	1.98438	17.625	-5.68359	10.9883	-4.69141
	100.3	8.72656	-3.16406	27.2031	-2.74219	43.1641	1.99219	17.6445	-5.67578	11.0156	-4.67969
	100.4	8.73047	-3.17188	27.25	-2.73047	43.2148	2.00391	17.6563	-5.67579	11.0234	-4.68359
	100.5	8.73828	-3.16016	27.2695	-2.73047	43.2617	2.00391	17.6797	-5.6836	11.0469	-4.69922
	100.6	8.75	-3.15234	27.2734	-2.73438	43.3086	2.01563	17.7032	-5.66797	11.0586	-4.69922
	100.7	8.76563	-3.14453	27.3125	-2.72656	43.3477	2.01953	17.7227	-5.67969	11.082	-4.70703
	100.8	8.77734	-3.14063	27.3359	-2.74609	43.3945	2.01953	17.7343	-5.67969	11.0977	-4.70313
	100.9	8.79297	-3.13281	27.3555	-2.73828	43.4336	2.02344	17.7461	-5.67969	11.1016	-4.71484
	101	8.80859	-3.13281	27.375	-2.73438	43.4688	2.03516	17.7656	-5.66406	11.1055	-4.71484
	101.1	8.81641	-3.13281	27.3984	-2.74219	43.5	2.04297	17.7617	-5.66797	11.1211	-4.73047
	101.2	8.82813	-3.125	27.4375	-2.73047	43.5508	2.05469	17.7773	-5.67188	11.1172	-4.72656
	101.3	8.84375	-3.12109	27.4609	-2.74219	43.5898	2.0625	17.8125	-5.65235	11.1523	-4.72656
	101.4	8.87109	-3.125	27.4805	-2.73828	43.6406	2.07422	17.832	-5.64844	11.1758	-4.70703
	101.5	8.87891	-3.12109	27.5234	-2.72266	43.6719	2.07031	17.8554	-5.63672	11.1797	-4.71094
	101.6	8.89453	-3.11719	27.5508	-2.71484	43.7031	2.07422	17.8516	-5.64453	11.207	-4.70313
	101.7	8.91797	-3.11328	27.5781	-2.71484	43.7422	2.08594	17.8789	-5.64453	11.2305	-4.69141
	101.8	8.92969	-3.10156	27.5938	-2.72266	43.7813	2.10156	17.8867	-5.64454	11.2461	-4.69531
	101.9	8.93359	-3.10156	27.625	-2.71484	43.8125	2.10156	17.9102	-5.64063	11.2773	-4.6875
	102	8.94922	-3.08594	27.6641	-2.70313	43.8516	2.10156	17.9336	-5.63672	11.293	-4.68359
	102.1	8.95703	-3.08984	27.6797	-2.72266	43.8828	2.11328	17.9571	-5.64454	11.3086	-4.66797
	102.2	8.98047	-3.07813	27.7148	-2.71094	43.9219	2.12109	17.9766	-5.64844	11.3047	-4.69141
	102.3	8.99609	-3.07422	27.7188	-2.72266	43.9648	2.13281	17.9766	-5.66015	11.3164	-4.68359
	102.4	9.00781	-3.07031	27.7422	-2.71484	44.0156	2.13281	18	-5.66015	11.3281	-4.68359
	102.5	9.01953	-3.07422	27.7813	-2.70313	44.043	2.14063	18.0273	-5.66797	11.332	-4.68359
	102.6	9.02734	-3.07031	27.8008	-2.69922	44.0898	2.15234	18.0234	-5.66797	11.3438	-4.6875
	102.7	9.04688	-3.0625	27.8242	-2.70313	44.1133	2.15234	18.0468	-5.66016	11.3438	-4.67969
	102.8	9.05469	-3.07031	27.8516	-2.70313	44.1406	2.16406	18.0781	-5.65235	11.3594	-4.68359
	102.9	9.05859	-3.05469	27.875	-2.69141	44.1836	2.16406	18.0976	-5.65235	11.3789	-4.69141
	103	9.06641	-3.05469	27.8945	-2.69922	44.2227	2.16406	18.125	-5.64062	11.3867	-4.68359
	103.1	9.07422	-3.05859	27.9141	-2.70313	44.2617	2.17188	18.1445	-5.64844	11.3945	-4.69141
	103.2	9.08984	-3.05469	27.9219	-2.69141	44.293	2.18359	18.1562	-5.64453	11.4023	-4.6875
	103.3	9.10547	-3.05078	27.9453	-2.67969	44.3203	2.17969	18.1797	-5.64453	11.4219	-4.69141
	103.4	9.11719	-3.04688	27.9688	-2.67969	44.3477	2.18359	18.1875	-5.65625	11.4336	-4.69922
	103.5	9.12891	-3.03906	27.9805	-2.67969	44.3945	2.19531	18.207	-5.64844	11.4492	-4.69922
	103.6	9.14453	-3.03516	28.0117	-2.66406	44.4336	2.19531	18.2188	-5.65625	11.4648	-4.69922
	103.7	9.16016	-3.03516	28.0234	-2.66797	44.4648	2.19531	18.2305	-5.65234	11.4648	-4.69531
	103.8	9.16797	-3.04297	28.0547	-2.66406	44.4961	2.21484	18.2578	-5.64453	11.4883	-4.6875
	103.9	9.16797	-3.03906	28.0703	-2.67578	44.5234	2.21484	18.2657	-5.65625	11.4883	-4.69922
	104	9.17578	-3.03516	28.082	-2.66406	44.5625	2.22656	18.2813	-5.65234	11.5156	-4.6875
	104.1	9.1875	-3.03906	28.1133	-2.65625	44.6016	2.22656	18.2969	-5.64453	11.5273	-4.69531
	104.2	9.20313	-3.03125	28.1328	-2.65234	44.6328	2.23438	18.3164	-5.64453	11.5391	-4.6875
	104.3	9.21875	-3.03516	28.1523	-2.65625	44.6719	2.23438	18.332	-5.66015	11.5625	-4.68359
	104.4	9.22656	-3.03125	28.168	-2.66016	44.6914	2.24609	18.3593	-5.64453	11.5742	-4.67578
	104.5	9.23828	-3.02734	28.2031	-2.64844	44.7266	2.25	18.3672	-5.65625	11.5664	-4.67969
	104.6	9.25781	-3.02344	28.2383	-2.64453	44.7734	2.25391	18.3867	-5.65625	11.5859	-4.67578
	104.7	9.26953	-3.02344	28.2813	-2.63281	44.8164	2.26172	18.4023	-5.64844	11.5938	-4.67188
	104.8	9.28906	-3.01953	28.293	-2.62109	44.8516	2.26172	18.4258	-5.65625	11.6172	-4.66406
	104.9	9.29297	-3	28.3242	-2.63281	44.8906	2.27344	18.4492	-5.64453	11.6328	-4.66406
	105	9.30078	-2.99219	28.3516	-2.625	44.9297	2.27344	18.4648	-5.64844	11.6445	-4.66406
	105.1	9.32031	-2.98438	28.3867	-2.625	44.9609	2.27344	18.4766	-5.65625	11.6563	-4.65625
	105.2	9.32813	-2.99219	28.4023	-2.62109	44.9922	2.28125	18.4883	-5.64453	11.6641	-4.64844
	105.3	9.33594	-2.99219	28.4297	-2.62109	45.0156	2.29297	18.4844	-5.65625	11.6953	-4.64063
	105.4	9.34766	-2.98047	28.4531	-2.625	45.043	2.30078	18.5078	-5.65234	11.707	-4.64063
	105.5	9.36328	-2.98438	28.4766	-2.63281	45.0742	2.3125	18.5391	-5.64453	11.7383	-4.625
	105.6	9.37109	-2.98438	28.5117	-2.63281	45.1289	2.3125	18.5469	-5.64453	11.7578	-4.63281
	105.7	9.40234	-2.98047	28.543	-2.63281	45.1563	2.32422	18.5508	-5.65234	11.7813	-4.625
	105.8	9.40625	-2.96875	28.5742	-2.625	45.1836	2.32813	18.5704	-5.65234	11.8008	-4.61719
	105.9	9.41797	-2.96875	28.6016	-2.63281	45.2148	2.32031	18.5937	-5.64844	11.8164	-4.60938
	106	9.42969	-2.96484	28.6367	-2.61719	45.2539	2.33203	18.6171	-5.64453	11.8242	-4.61719
	106.1	9.44531	-2.96484	28.6797	-2.61328	45.293	2.33203	18.6289	-5.65234	11.8242	-4.63281
	106.2	9.44922	-2.96875	28.7031	-2.61719	45.3242	2.34375	18.6406	-5.65235	11.8477	-4.62109
	106.3	9.46094	-2.94922	28.7227	-2.61328	45.3555	2.35156	18.668	-5.65625	11.8633	-4.61328
	106.4	9.47656	-2.95313	28.7461	-2.60938	45.4023	2.35547	18.6797	-5.66406	11.8594	-4.61719
	106.5	9.48047	-2.95313	28.7656	-2.61719	45.4414	2.36328	18.7031	-5.67188	11.8711	-4.63281
	106.6	9.48828	-2.94531	28.7891	-2.60156	45.4727	2.36328	18.7305	-5.67578	11.875	-4.64063
	106.7	9.50781	-2.9375	28.8125	-2.60156	45.4922	2.36328	18.7383	-5.6875	11.8867	-4.63281
	106.8	9.51563	-2.92188	28.8516	-2.60156	45.5352	2.375	18.7539	-5.69141	11.9141	-4.62109
	106.9	9.52734	-2.92188	28.8711	-2.60156	45.5781	2.37891	18.7696	-5.69531	11.9258	-4.63281
	107	9.52734	-2.91016	28.8906	-2.59766	45.5898	2.38281	18.789	-5.69922	11.9375	-4.63281
	107.1	9.54688	-2.89063	28.9219	-2.60547	45.6328	2.38281	18.8125	-5.69531	11.957	-4.60938
	107.2	9.55469	-2.88281	28.957	-2.60547	45.6797	2.39063	18.8282	-5.69531	11.9727	-4.61719
	107.3	9.5625	-2.88672	28.9727	-2.60547	45.7227	2.39453	18.8359	-5.70703	11.9766	-4.625
	107.4	9.57422	-2.88281	28.9922	-2.60547	45.7813	2.41406	18.8554	-5.69531	11.9961	-4.62891
	107.5	9.57813	-2.89063	29.0352	-2.59375	45.8125	2.42188	18.8672	-5.70313	12.0156	-4.63281
	107.6	9.60156	-2.88281	29.0508	-2.60938	45.8555	2.43359	18.8867	-5.69922	12.0234	-4.63672
	107.7	9.62109	-2.88281	29.082	-2.60547	45.9023	2.44531	18.8945	-5.70312	12.043	-4.63281
	107.8	9.62891	-2.88672	29.1055	-2.59375	45.9531	2.45313	18.9219	-5.70313	12.0586	-4.64453
	107.9	9.64453	-2.89063	29.1445	-2.58203	46.0039	2.45313	18.9492	-5.70313	12.0938	-4.62109
	108	9.64844	-2.88281	29.1758	-2.57813	46.0391	2.45313	18.957	-5.71485	12.1055	-4.625
	108.1	9.66797	-2.89063	29.1914	-2.59375	46.0898	2.46484	18.9727	-5.71094	12.1094	-4.61328
	108.2	9.67969	-2.875	29.1992	-2.58203	46.1211	2.47266	18.9883	-5.71485	12.1133	-4.61719
	108.3	9.6875	-2.87891	29.2305	-2.57813	46.1719	2.48438	19.0078	-5.72266	12.1367	-4.62891
	108.4	9.69531	-2.87109	29.2539	-2.57031	46.2109	2.48438	19.0352	-5.71876	12.1602	-4.625
	108.5	9.69922	-2.86328	29.2852	-2.56641	46.2617	2.48438	19.0547	-5.71875	12.1797	-4.60938
	108.6	9.71094	-2.85938	29.3359	-2.5625	46.3047	2.49219	19.0664	-5.72266	12.1914	-4.60547
	108.7	9.71094	-2.85547	29.3555	-2.5625	46.3633	2.49219	19.0664	-5.72657	12.1875	-4.60938
	108.8	9.73047	-2.86328	29.375	-2.5625	46.3945	2.50391	19.0976	-5.72266	12.1992	-4.59766
	108.9	9.73438	-2.85938	29.418	-2.55859	46.4297	2.50391	19.125	-5.72657	12.2266	-4.58984
	109	9.73828	-2.85547	29.4414	-2.55469	46.4531	2.50391	19.1289	-5.74219	12.2344	-4.59375
	109.1	9.75781	-2.85938	29.4727	-2.54688	46.5	2.51563	19.1484	-5.73438	12.25	-4.59766
	109.2	9.76953	-2.86328	29.4961	-2.55469	46.5195	2.52344	19.1602	-5.73438	12.2695	-4.59375
	109.3	9.77734	-2.87109	29.5234	-2.55859	46.5625	2.52344	19.1953	-5.71875	12.2969	-4.58984
	109.4	9.78906	-2.85938	29.543	-2.54688	46.5898	2.53516	19.207	-5.72657	12.3047	-4.57422
	109.5	9.80859	-2.85547	29.5625	-2.55469	46.6328	2.54297	19.2266	-5.72657	12.3242	-4.57031
	109.6	9.82031	-2.85156	29.5898	-2.54688	46.6563	2.54297	19.2344	-5.72657	12.3555	-4.58203
	109.7	9.82813	-2.83594	29.6094	-2.53516	46.7031	2.54297	19.2461	-5.72657	12.3633	-4.59375
	109.8	9.83984	-2.83984	29.6445	-2.53516	46.7227	2.55469	19.2852	-5.72657	12.3867	-4.57422
	109.9	9.84766	-2.82813	29.6914	-2.52344	46.7539	2.56641	19.3047	-5.72266	12.3984	-4.57813
	110	9.85547	-2.82031	29.6953	-2.51953	46.7891	2.57031	19.3164	-5.71875	12.418	-4.57031
	110.1	9.87109	-2.8125	29.7148	-2.52734	46.8164	2.57031	19.3281	-5.73047	12.4375	-4.57813
	110.2	9.87891	-2.80078	29.75	-2.51563	46.8438	2.58203	19.3477	-5.73047	12.4531	-4.57031
	110.3	9.88672	-2.80469	29.7695	-2.51172	46.8945	2.58984	19.3594	-5.73437	12.4609	-4.57422
	110.4	9.89844	-2.78906	29.8047	-2.51953	46.9336	2.58984	19.3946	-5.72266	12.4883	-4.56641
	110.5	9.91016	-2.78906	29.8242	-2.52734	46.9648	2.58984	19.4102	-5.73437	12.5078	-4.55859
	110.6	9.91797	-2.78906	29.8438	-2.52344	46.9883	2.60156	19.4258	-5.73047	12.5273	-4.57422
	110.7	9.92969	-2.78125	29.8633	-2.52734	47	2.60156	19.4493	-5.73047	12.5273	-4.57813
	110.8	9.94531	-2.78906	29.8906	-2.52734	47.0313	2.60156	19.457	-5.73828	12.5508	-4.5625
	110.9	9.94922	-2.78125	29.8984	-2.52344	47.0703	2.62109	19.4765	-5.73828	12.5547	-4.57422
	111	9.97266	-2.78125	29.9219	-2.51563	47.1016	2.62109	19.4804	-5.74609	12.5703	-4.55859
	111.1	9.98047	-2.78125	29.9414	-2.51563	47.1289	2.62109	19.4921	-5.74219	12.5781	-4.55078
	111.2	10	-2.78125	29.9727	-2.50391	47.1328	2.63281	19.5039	-5.75	12.582	-4.55859
	111.3	10.0117	-2.78125	29.9922	-2.50391	47.1758	2.63281	19.5156	-5.75	12.6055	-4.55859
	111.4	10.0078	-2.77344	30.0273	-2.50391	47.2109	2.64453	19.5234	-5.76172	12.6172	-4.55469
	111.5	10.0195	-2.76953	30.0508	-2.50781	47.2422	2.65234	19.543	-5.76172	12.6328	-4.53906
	111.6	10.0195	-2.77344	30.0703	-2.52344	47.2656	2.65234	19.5547	-5.75	12.6367	-4.54297
	111.7	10.0391	-2.78125	30.1016	-2.51563	47.3125	2.66797	19.5625	-5.75	12.6563	-4.54297
	111.8	10.0391	-2.76953	30.1211	-2.50391	47.332	2.67578	19.5859	-5.74609	12.6719	-4.53516
	111.9	10.0586	-2.77344	30.1445	-2.51172	47.3633	2.68359	19.6015	-5.74219	12.668	-4.54688
	112	10.0703	-2.77344	30.1719	-2.51172	47.4023	2.69531	19.6094	-5.7539	12.6797	-4.54297
	112.1	10.0898	-2.76172	30.1992	-2.5	47.4375	2.69531	19.6289	-5.74609	12.6992	-4.54297
	112.2	10.0938	-2.76563	30.2266	-2.50391	47.4805	2.70313	19.6484	-5.74609	12.7109	-4.54297
	112.3	10.0977	-2.76172	30.2422	-2.51563	47.5195	2.70313	19.6445	-5.75781	12.7266	-4.53906
	112.4	10.1094	-2.76563	30.2617	-2.51563	47.5625	2.71094	19.6485	-5.76562	12.7383	-4.53906
	112.5	10.1172	-2.76563	30.3047	-2.51563	47.5898	2.70313	19.6719	-5.76562	12.7422	-4.53516
	112.6	10.1367	-2.76953	30.332	-2.51563	47.6094	2.70313	19.6836	-5.76562	12.7656	-4.53125
	112.7	10.1445	-2.76953	30.3594	-2.51172	47.6563	2.70313	19.7031	-5.76562	12.7617	-4.53906
	112.8	10.1484	-2.75781	30.3789	-2.50781	47.7031	2.71484	19.7188	-5.77734	12.7852	-4.52734
	112.9	10.1602	-2.75781	30.3945	-2.51563	47.7539	2.71484	19.7188	-5.77343	12.7969	-4.53516
	113	10.168	-2.75391	30.4141	-2.51953	47.7813	2.72266	19.7344	-5.76953	12.8125	-4.51953
	113.1	10.1797	-2.76172	30.4453	-2.52344	47.8242	2.72266	19.7461	-5.77734	12.8281	-4.52344
	113.2	10.1992	-2.75	30.4648	-2.52344	47.8516	2.73438	19.7773	-5.77734	12.8242	-4.53516
	113.3	10.207	-2.75	30.5039	-2.52344	47.8828	2.74219	19.8008	-5.77343	12.8398	-4.53125
	113.4	10.207	-2.74219	30.5352	-2.51563	47.9219	2.74219	19.8125	-5.77735	12.8555	-4.52734
	113.5	10.2188	-2.74609	30.5586	-2.51563	47.9609	2.75391	19.8281	-5.78515	12.8672	-4.52734
	113.6	10.2227	-2.75	30.5781	-2.52344	48.0078	2.75391	19.8398	-5.78515	12.8906	-4.51172
	113.7	10.2305	-2.74219	30.6172	-2.52344	48.0352	2.76172	19.8632	-5.78515	12.8945	-4.51953
	113.8	10.2422	-2.75	30.6367	-2.51172	48.0625	2.77344	19.8906	-5.78515	12.9063	-4.52734
	113.9	10.25	-2.75	30.6719	-2.51172	48.1055	2.77344	19.8984	-5.78515	12.9219	-4.50391
	114	10.2617	-2.74609	30.6836	-2.52734	48.1445	2.78516	19.9062	-5.79687	12.9414	-4.51172
	114.1	10.2656	-2.75391	30.7109	-2.53125	48.1758	2.78906	19.9414	-5.79687	12.9414	-4.52344
	114.2	10.2695	-2.75	30.7383	-2.51563	48.2031	2.78125	19.9648	-5.78516	12.9531	-4.51953
	114.3	10.2773	-2.75	30.7734	-2.51953	48.2344	2.79688	19.9844	-5.78516	12.9609	-4.51563
	114.4	10.2852	-2.75	30.7813	-2.53516	48.2656	2.80859	20	-5.78907	12.9766	-4.51953
	114.5	10.2813	-2.75	30.8125	-2.54297	48.293	2.80078	20.0312	-5.78126	12.9766	-4.52344
	114.6	10.2969	-2.75	30.8398	-2.53906	48.3242	2.8125	20.0273	-5.79297	12.9883	-4.53516
	114.7	10.2891	-2.76172	30.8516	-2.55469	48.3633	2.8125	20.0352	-5.80469	13.0078	-4.53125
	114.8	10.3008	-2.75	30.875	-2.55859	48.3984	2.8125	20.0586	-5.80079	13.0273	-4.51172
	114.9	10.3086	-2.75	30.9023	-2.5625	48.4414	2.8125	20.0938	-5.78906	13.0391	-4.51172
	115	10.3281	-2.75	30.9297	-2.5625	48.4727	2.82031	20.0977	-5.80859	13.043	-4.51953
	115.1	10.3242	-2.75391	30.9453	-2.55078	48.5117	2.82031	20.1055	-5.82031	13.0547	-4.52734
	115.2	10.3281	-2.76172	30.9648	-2.56641	48.543	2.83203	20.1289	-5.81641	13.0781	-4.51563
	115.3	10.3281	-2.75391	30.9805	-2.57031	48.5664	2.83203	20.1485	-5.80859	13.0742	-4.52734
	115.4	10.332	-2.75391	31.0195	-2.5625	48.6133	2.83203	20.1719	-5.80079	13.0938	-4.52734
	115.5	10.3477	-2.74609	31.0352	-2.57422	48.6523	2.83984	20.1836	-5.78906	13.1094	-4.53125
	115.6	10.3594	-2.75	31.0547	-2.57813	48.6953	2.85156	20.207	-5.78515	13.1289	-4.52734
	115.7	10.3789	-2.74219	31.0859	-2.58203	48.7148	2.83984	20.2149	-5.78906	13.1367	-4.53516
	115.8	10.3945	-2.75	31.0977	-2.58984	48.7695	2.83984	20.2383	-5.78907	13.1523	-4.53516
	115.9	10.3945	-2.74609	31.1289	-2.57813	48.8008	2.85156	20.2695	-5.78906	13.1523	-4.54297
	116	10.4102	-2.73828	31.1484	-2.57813	48.8398	2.85156	20.2813	-5.78907	13.1641	-4.52734
	116.1	10.4102	-2.73438	31.1758	-2.58594	48.8555	2.85156	20.3008	-5.79297	13.1797	-4.52344
	116.2	10.4297	-2.74219	31.1953	-2.59766	48.8828	2.85156	20.3086	-5.80468	13.1836	-4.53906
	116.3	10.4375	-2.73438	31.2148	-2.59375	48.918	2.85938	20.3282	-5.80078	13.1953	-4.54297
	116.4	10.4375	-2.73438	31.2344	-2.58203	48.9531	2.86328	20.3438	-5.79297	13.1992	-4.53516
	116.5	10.457	-2.74219	31.2656	-2.58594	48.9922	2.86328	20.3633	-5.80859	13.2148	-4.53516
	116.6	10.4766	-2.73438	31.2734	-2.60547	49.0234	2.875	20.379	-5.80468	13.2148	-4.53516
	116.7	10.4883	-2.72656	31.2852	-2.60547	49.043	2.88281	20.3868	-5.79687	13.2266	-4.53516
	116.8	10.4883	-2.73047	31.3242	-2.60547	49.0664	2.88281	20.3867	-5.80859	13.2461	-4.53516
	116.9	10.5039	-2.73047	31.3359	-2.59375	49.1055	2.89844	20.3945	-5.81641	13.2617	-4.53125
	117	10.5195	-2.71875	31.3555	-2.59375	49.1445	2.89844	20.4101	-5.80469	13.2852	-4.51953
	117.1	10.5313	-2.72266	31.375	-2.58203	49.168	2.90234	20.4297	-5.8125	13.2969	-4.52344
	117.2	10.5391	-2.72266	31.3906	-2.58594	49.2109	2.90234	20.4492	-5.80469	13.3008	-4.52344
	117.3	10.5469	-2.72656	31.4023	-2.60156	49.2422	2.91406	20.4687	-5.80079	13.3164	-4.51172
	117.4	10.5469	-2.73047	31.4219	-2.59375	49.2617	2.92188	20.4766	-5.80859	13.3398	-4.5
	117.5	10.5586	-2.72266	31.4414	-2.59375	49.3008	2.92188	20.4805	-5.8125	13.332	-4.50781
	117.6	10.5703	-2.73047	31.4492	-2.60156	49.332	2.93359	20.5078	-5.80859	13.3516	-4.51172
	117.7	10.5781	-2.72266	31.4805	-2.58984	49.3633	2.94141	20.5312	-5.79687	13.375	-4.50391
	117.8	10.5938	-2.71484	31.5	-2.60547	49.3945	2.94141	20.5469	-5.79297	13.3867	-4.50391
	117.9	10.6016	-2.71875	31.5195	-2.60156	49.4336	2.95313	20.5586	-5.80079	13.4063	-4.50781
	118	10.6094	-2.71875	31.5469	-2.59375	49.4648	2.96094	20.582	-5.79297	13.4297	-4.50391
	118.1	10.6289	-2.71484	31.5703	-2.58203	49.5	2.95703	20.5977	-5.78125	13.4414	-4.49609
	118.2	10.6289	-2.71094	31.6016	-2.58203	49.5234	2.96484	20.6055	-5.77734	13.4648	-4.49609
	118.3	10.6406	-2.71484	31.6172	-2.57422	49.5664	2.96875	20.6211	-5.77735	13.4648	-4.49219
	118.4	10.6484	-2.71094	31.6484	-2.57813	49.6133	2.97266	20.6406	-5.78125	13.4766	-4.48438
	118.5	10.6602	-2.71094	31.6641	-2.58594	49.6523	2.97266	20.6367	-5.79688	13.4766	-4.48047
	118.6	10.6641	-2.71484	31.6797	-2.57422	49.6719	2.97656	20.6524	-5.79688	13.4961	-4.47656
	118.7	10.6758	-2.71094	31.6992	-2.57813	49.7031	2.98438	20.6602	-5.80469	13.5039	-4.48828
	118.8	10.6992	-2.70313	31.7227	-2.58594	49.7344	2.98438	20.6718	-5.79688	13.5195	-4.49219
	118.9	10.7031	-2.69531	31.7578	-2.58594	49.7617	2.98438	20.6914	-5.77735	13.5391	-4.48047
	119	10.7109	-2.69922	31.7813	-2.58594	49.8047	2.99609	20.707	-5.78907	13.5352	-4.49609
	119.1	10.7305	-2.69531	31.8008	-2.58594	49.832	3.00391	20.7226	-5.79297	13.5547	-4.47656
	119.2	10.7461	-2.69141	31.8203	-2.58594	49.8672	3.00391	20.7382	-5.77735	13.5625	-4.47656
	119.3	10.7461	-2.69531	31.8398	-2.57422	49.8906	3.00781	20.7578	-5.77735	13.5781	-4.47656
	119.4	10.7539	-2.69141	31.8594	-2.58203	49.9219	3.02344	20.7617	-5.77344	13.5781	-4.47266
	119.5	10.7695	-2.68359	31.8867	-2.57422	49.9492	3.03125	20.7695	-5.77344	13.5859	-4.46875
	119.6	10.7695	-2.67969	31.9258	-2.57422	49.9805	3.03125	20.7812	-5.77735	13.6094	-4.48047
	119.7	10.7773	-2.67578	31.9453	-2.57422	50	3.04297	20.8086	-5.77735	13.6289	-4.45313
	119.8	10.7773	-2.66797	31.9766	-2.57031	50.0352	3.04297	20.832	-5.77734	13.6563	-4.45703
	119.9	10.7891	-2.66406	32	-2.58203	50.0625	3.04297	20.8359	-5.77344	13.6836	-4.44531
	120	10.8086	-2.66406	32.0195	-2.57422	50.0938	3.05078	20.8555	-5.76563	13.7148	-4.44922
	120.1	10.8086	-2.66797	32.0625	-2.56641	50.1133	3.0625	20.875	-5.77735	13.7266	-4.44141
	120.2	10.8242	-2.66406	32.0938	-2.56641	50.1523	3.07031	20.8828	-5.78907	13.7383	-4.45313
	120.3	10.8203	-2.66016	32.1133	-2.55859	50.1836	3.08203	20.8946	-5.78907	13.7383	-4.45703
	120.4	10.8398	-2.65234	32.1484	-2.55859	50.2227	3.08203	20.9063	-5.78516	13.7578	-4.44531
	120.5	10.8477	-2.65625	32.1758	-2.5625	50.2422	3.09375	20.9297	-5.78125	13.7617	-4.46094
	120.6	10.8477	-2.66016	32.2031	-2.5625	50.2734	3.10156	20.9454	-5.78516	13.7773	-4.44922
	120.7	10.8555	-2.64844	32.2344	-2.55469	50.3125	3.09766	20.9727	-5.79297	13.8047	-4.44531
	120.8	10.8711	-2.64453	32.2539	-2.54297	50.3516	3.09766	20.9883	-5.79297	13.8008	-4.44531
	120.9	10.8828	-2.65234	32.2852	-2.54297	50.3828	3.12109	21.0078	-5.78906	13.8125	-4.44531
	121	10.8906	-2.64063	32.3047	-2.53125	50.4219	3.12109	21.0195	-5.77735	13.8398	-4.43359
	121.1	10.9102	-2.64453	32.3359	-2.52734	50.4609	3.11719	21.0312	-5.78516	13.8359	-4.44531
	121.2	10.918	-2.64063	32.3516	-2.52344	50.5078	3.12891	21.0508	-5.79688	13.8477	-4.42969
	121.3	10.9297	-2.62891	32.3711	-2.52344	50.5508	3.12891	21.0742	-5.78906	13.8633	-4.42578
	121.4	10.9375	-2.62891	32.3867	-2.52344	50.582	3.13281	21.0977	-5.78906	13.8711	-4.41406
	121.5	10.9609	-2.62109	32.4023	-2.52344	50.625	3.13281	21.1094	-5.79687	13.8867	-4.41406
	121.6	10.9648	-2.625	32.4219	-2.51953	50.6719	3.14453	21.1289	-5.79687	13.8984	-4.42188
	121.7	10.9727	-2.62109	32.457	-2.52344	50.7109	3.14453	21.1368	-5.80078	13.9297	-4.41797
	121.8	10.9883	-2.62109	32.4961	-2.50781	50.7422	3.14453	21.1602	-5.80078	13.9258	-4.41797
	121.9	10.9961	-2.60938	32.5117	-2.50781	50.7891	3.15234	21.1758	-5.80859	13.9453	-4.42578
	122	11	-2.60156	32.5234	-2.53516	50.8164	3.15234	21.211	-5.80468	13.957	-4.41406
	122.1	11.0039	-2.60156	32.5664	-2.53125	50.8516	3.16016	21.2265	-5.79297	13.9648	-4.42578
	122.2	11.0313	-2.59375	32.5938	-2.52734	50.9023	3.15625	21.2579	-5.78516	13.9805	-4.42969
	122.3	11.0391	-2.59375	32.6211	-2.51953	50.9414	3.17578	21.2656	-5.78906	13.9883	-4.43359
	122.4	11.0547	-2.58984	32.6563	-2.51953	50.9727	3.17969	21.2773	-5.80469	14.0078	-4.42188
	122.5	11.0664	-2.58984	32.6758	-2.51953	51.0039	3.17188	21.2969	-5.80469	14.0391	-4.41406
	122.6	11.082	-2.58203	32.6953	-2.52344	51.043	3.18359	21.3086	-5.8125	14.0547	-4.41016
	122.7	11.0859	-2.57031	32.7188	-2.51563	51.0742	3.19141	21.3359	-5.80469	14.0781	-4.41016
	122.8	11.0898	-2.57422	32.7539	-2.51172	51.1016	3.19141	21.3555	-5.80078	14.0859	-4.41406
	122.9	11.1055	-2.57031	32.7695	-2.51172	51.1406	3.19141	21.3672	-5.80468	14.1016	-4.40234
	123	11.1172	-2.5625	32.7969	-2.5	51.1719	3.19141	21.3789	-5.8164	14.1172	-4.38672
	123.1	11.1328	-2.57031	32.8281	-2.5	51.2031	3.20313	21.3985	-5.80859	14.1172	-4.39844
	123.2	11.1406	-2.55859	32.8633	-2.48828	51.2305	3.20313	21.418	-5.80469	14.125	-4.39063
	123.3	11.1602	-2.55859	32.8945	-2.49219	51.2617	3.21094	21.418	-5.8164	14.1367	-4.38672
	123.4	11.1797	-2.55859	32.9336	-2.48828	51.293	3.22266	21.4414	-5.8125	14.1602	-4.39063
	123.5	11.1953	-2.55469	32.957	-2.50781	51.332	3.23438	21.4571	-5.8164	14.1523	-4.39844
	123.6	11.207	-2.55078	32.9922	-2.49609	51.3633	3.23438	21.4688	-5.8164	14.1836	-4.37891
	123.7	11.2148	-2.55078	33.0117	-2.50391	51.4023	3.24609	21.4804	-5.82422	14.1992	-4.38281
	123.8	11.2305	-2.54688	33.0508	-2.50391	51.4219	3.25391	21.5	-5.83204	14.2109	-4.38281
	123.9	11.2344	-2.55078	33.0859	-2.49219	51.4531	3.25391	21.5117	-5.83203	14.25	-4.375
	124	11.25	-2.53906	33.1172	-2.48047	51.4805	3.26563	21.5312	-5.83203	14.2695	-4.36328
	124.1	11.2656	-2.53906	33.1328	-2.48828	51.5156	3.26172	21.543	-5.81641	14.2891	-4.36719
	124.2	11.2695	-2.53125	33.1758	-2.49609	51.5547	3.25391	21.5703	-5.81251	14.3242	-4.35547
	124.3	11.2852	-2.52344	33.1875	-2.49219	51.5859	3.25781	21.5859	-5.82031	14.3359	-4.36719
	124.4	11.2969	-2.51953	33.2227	-2.49219	51.6133	3.27344	21.6133	-5.8164	14.3672	-4.35938
	124.5	11.3086	-2.51172	33.2305	-2.49219	51.6445	3.26953	21.625	-5.8164	14.3828	-4.37109
	124.6	11.3281	-2.51563	33.25	-2.48047	51.6758	3.27734	21.6367	-5.82422	14.3984	-4.36328
	124.7	11.3359	-2.50781	33.2617	-2.48438	51.7031	3.28516	21.6484	-5.81641	14.4375	-4.33594
	124.8	11.3516	-2.50391	33.2734	-2.47266	51.7344	3.29297	21.6602	-5.82813	14.4492	-4.33594
	124.9	11.3516	-2.51172	33.2813	-2.47656	51.7578	3.30469	21.6758	-5.82813	14.457	-4.34766
	125	11.3555	-2.51172	33.3086	-2.47656	51.7969	3.3125	21.6953	-5.82813	14.4766	-4.33984
	125.1	11.3711	-2.5	33.3359	-2.46875	51.8242	3.32422	21.7032	-5.84765	14.4961	-4.33594
	125.2	11.3906	-2.49219	33.375	-2.45313	51.8477	3.32422	21.7187	-5.85547	14.5	-4.33984
	125.3	11.3945	-2.48047	33.3867	-2.46484	51.8789	3.33203	21.7382	-5.84766	14.5352	-4.32422
	125.4	11.3945	-2.48047	33.4258	-2.45313	51.9023	3.33203	21.7344	-5.85938	14.5469	-4.32422
	125.5	11.3984	-2.47266	33.4453	-2.44141	51.9336	3.33594	21.7461	-5.86719	14.5469	-4.32813
	125.6	11.418	-2.46094	33.4727	-2.44922	51.9766	3.35547	21.7656	-5.86719	14.5547	-4.33203
	125.7	11.4258	-2.46094	33.5078	-2.44922	52.0078	3.35938	21.7656	-5.87891	14.5781	-4.32422
	125.8	11.4375	-2.44922	33.5273	-2.42969	52.0391	3.36719	21.7813	-5.8711	14.5859	-4.33594
	125.9	11.4453	-2.44141	33.5391	-2.42578	52.0625	3.375	21.7969	-5.88672	14.6094	-4.32813
	126	11.4492	-2.44141	33.5781	-2.41406	52.0938	3.375	21.8086	-5.875	14.6211	-4.33594
	126.1	11.4609	-2.43359	33.6094	-2.42188	52.1211	3.38281	21.832	-5.87891	14.6328	-4.33594
	126.2	11.4805	-2.42969	33.6133	-2.42188	52.1523	3.38281	21.8398	-5.87891	14.6484	-4.33984
	126.3	11.4844	-2.43359	33.6328	-2.41797	52.1836	3.39453	21.8593	-5.87891	14.6563	-4.33203
	126.4	11.4883	-2.42969	33.6602	-2.41016	52.2227	3.39844	21.8711	-5.88281	14.6719	-4.32422
	126.5	11.5	-2.42188	33.6875	-2.41016	52.2617	3.40234	21.8789	-5.88672	14.6992	-4.3125
	126.6	11.5195	-2.42578	33.707	-2.41797	52.2969	3.41016	21.8984	-5.88672	14.707	-4.32422
	126.7	11.5273	-2.42188	33.7383	-2.40625	52.3203	3.42188	21.9023	-5.89453	14.7266	-4.32031
	126.8	11.5391	-2.41406	33.7656	-2.38281	52.3516	3.42578	21.9219	-5.89453	14.7227	-4.32031
	126.9	11.5586	-2.41406	33.7969	-2.39063	52.3867	3.44531	21.9336	-5.91406	14.7383	-4.31641
	127	11.5586	-2.41797	33.8359	-2.37891	52.4141	3.45313	21.9648	-5.90625	14.7461	-4.32031
	127.1	11.5781	-2.41016	33.8633	-2.37891	52.4453	3.45313	21.9688	-5.91406	14.7383	-4.33984
	127.2	11.5898	-2.40234	33.8828	-2.40234	52.4844	3.46484	21.9922	-5.91016	14.7539	-4.33203
	127.3	11.5977	-2.40234	33.9297	-2.39844	52.5156	3.47266	22.0078	-5.90234	14.7578	-4.33203
	127.4	11.6055	-2.40625	33.957	-2.37891	52.5625	3.47266	22.0039	-5.91016	14.75	-4.33984
	127.5	11.6172	-2.39844	33.9688	-2.38672	52.5898	3.48438	22.0352	-5.91016	14.7617	-4.34766
	127.6	11.6211	-2.39063	33.9922	-2.38672	52.6211	3.48828	22.0469	-5.89844	14.7656	-4.35156
	127.7	11.6406	-2.38281	34.0039	-2.39063	52.6641	3.49219	22.0742	-5.89844	14.7656	-4.34766
	127.8	11.6523	-2.38281	34.0352	-2.39063	52.7031	3.49219	22.086	-5.89454	14.7813	-4.36328
	127.9	11.668	-2.375	34.0547	-2.39063	52.7344	3.49219	22.1055	-5.90235	14.7969	-4.34766
	128	11.6641	-2.36719	34.0938	-2.37891	52.7734	3.50391	22.1367	-5.90234	14.8125	-4.35547
	128.1	11.6602	-2.37891	34.1133	-2.37891	52.8242	3.52344	22.1406	-5.90625	14.8125	-4.35156
	128.2	11.6914	-2.38281	34.1523	-2.37109	52.8672	3.53516	22.1562	-5.90235	14.8281	-4.35547
	128.3	11.6992	-2.38672	34.1641	-2.37891	52.8906	3.54297	22.1836	-5.89063	14.8203	-4.36328
	128.4	11.6992	-2.36719	34.1758	-2.375	52.9414	3.54297	22.1758	-5.91797	14.8203	-4.36719
	128.5	11.7188	-2.38281	34.1953	-2.35938	52.9609	3.55859	22.2226	-5.91797	14.8281	-4.37891
	128.6	11.7188	-2.39063	34.2188	-2.34375	53.0117	3.55469	22.2383	-5.92969	14.832	-4.39844
	128.7	11.7305	-2.375	34.2422	-2.33594	53.0625	3.55469	22.2617	-5.9375	14.8789	-4.37891
	128.8	11.7539	-2.36328	34.2578	-2.34375	53.0898	3.53906	22.3047	-5.9336	14.8789	-4.38281
	128.9	11.7539	-2.35938	34.293	-2.35156	53.1133	3.54297	22.3672	-5.92578	14.875	-4.37109
	129	11.7539	-2.35156	34.3359	-2.35938	53.1719	3.53516	22.3984	-5.93359	14.9102	-4.36328
	129.1	11.7461	-2.36328	34.3633	-2.37109	53.1875	3.5625	22.4492	-5.91797	14.9063	-4.35156
	129.2	11.7344	-2.37109	34.3906	-2.39063	53.2148	3.59375	22.457	-5.89062	14.9063	-4.35547
	129.3	11.7227	-2.375	34.3984	-2.41797	53.2422	3.61719	22.5078	-5.8789	14.957	-4.33203
	129.4	11.75	-2.39844	34.4336	-2.42969	53.2617	3.63672	22.5625	-5.89844	14.9961	-4.31641
	129.5	11.7383	-2.36719	34.457	-2.44531	53.2656	3.55859	22.582	-5.91407	14.9648	-4.30078
	129.6	11.7227	-2.32422	34.4648	-2.47266	53.2695	3.54102	22.6094	-5.91406	14.9766	-4.27344
	129.7	11.7305	-2.27734	34.418	-2.42578	53.2773	3.32813	22.5703	-5.89844	15.043	-4.24609
	129.8	11.6953	-2.12891	34.3848	-2.32031	53.2813	3.40234	22.5117	-5.7168	15.1426	-4.25781
	129.9	11.6875	-2.29688	34.4141	-2.90234	53.2383	3.4707	22.5039	-5.62304	15.25	-4.4375
	130	11.793	-2.96289	34.834	-3.15234	53.1992	3.37891	22.4102	-5.99219	14.6191	-4.55664
	130.1	11.6973	-3.61523	34.6777	-1.50586	53.5059	2.04688	22.5821	-7.67383	14.1582	-4.21484
	130.2	11.3594	-2.38672	34.1738	-1.1582	53.584	4.66797	22.4062	-5.80079	15.2637	-3.9082
	130.3	10.8262	-2.76367	33.4766	-1.55859	52.9668	5.58594	21.0391	-4.83203	15.4375	-5.31445
	130.4	11.7539	-2.97852	34.5176	-1.66797	52.8047	6.125	22.1367	-5.13672	14.623	-5.1582
	130.5	11.8711	-2.90625	34.9707	-1.61133	54.9492	6.04102	22.7539	-5.15626	14.4434	-4.36914
	130.6	11.6797	-2.87695	34.8984	-1.56055	55.4648	6.15039	22.7988	-5.37891	14.6563	-4.46289
	130.7	11.4434	-2.23633	35.0801	-1.51758	55.5957	6.24023	22.8125	-5.08007	14.6328	-4.76172
	130.8	11.6914	-1.67578	35.1172	-1.3418	55.6699	6.37305	22.7109	-5.06836	15.0234	-4.76758
	130.9	12.0273	-1.16016	35.1875	-1.21094	55.748	6.56055	22.543	-4.9668	15.4805	-4.50977
	131	12.3477	-0.61914	35.2578	-1.13672	55.7871	6.7793	22.7657	-4.86914	15.8926	-4.01172
	131.1	12.7109	-0.16602	35.3945	-1.13672	55.8203	6.91992	23.0293	-4.73437	16.2988	-3.50195
	131.2	13.0195	0.244141	35.4805	-1.10938	56.0391	7.00781	23.1777	-4.63086	16.5703	-3.07031
	131.3	13.3457	0.611328	35.5547	-1.07813	56.1426	7.03906	23.2558	-4.56836	16.7637	-2.69141
	131.4	13.6504	0.931641	35.6172	-1.02148	56.2227	7.09375	23.3438	-4.46485	16.9941	-2.37891
	131.5	13.9473	1.29883	35.6484	-0.94531	56.2891	7.16797	23.457	-4.38672	17.1875	-2.13086
	131.6	14.1875	1.5625	35.6602	-0.92188	56.3047	7.23438	23.541	-4.32422	17.373	-1.89844
	131.7	14.3594	1.74609	35.6914	-0.88672	56.3438	7.28906	23.6094	-4.25	17.5156	-1.70313
	131.8	14.5742	1.91797	35.7285	-0.85547	56.3984	7.34375	23.6445	-4.16407	17.6699	-1.52539
	131.9	14.7656	2.10352	35.7813	-0.79297	56.4414	7.38672	23.668	-4.08594	17.793	-1.32813
	132	14.9629	2.24219	35.8047	-0.75391	56.4648	7.46094	23.75	-4.03907	17.9141	-1.1543
	132.1	15.1328	2.36719	35.8496	-0.73633	56.498	7.51563	23.8008	-4.02344	17.9531	-1.07031
	132.2	15.2969	2.50391	35.8984	-0.71875	56.5313	7.54297	23.8672	-3.96094	18.0039	-0.96484
	132.3	15.4375	2.60547	35.918	-0.70313	56.5508	7.51563	23.9218	-3.91797	18.0898	-0.83203
	132.4	15.5391	2.69727	35.9023	-0.67969	56.5469	7.51563	23.9336	-3.91406	18.1523	-0.70313
	132.5	15.6523	2.78125	35.9141	-0.67969	56.5352	7.53516	23.9531	-3.90234	18.2344	-0.58594
	132.6	15.7285	2.87695	35.8945	-0.67969	56.5313	7.54297	23.9531	-3.89063	18.2656	-0.49609
	132.7	15.8242	2.97266	35.8633	-0.67578	56.5391	7.56641	23.961	-3.84766	18.3008	-0.41797
	132.8	15.8867	3.03125	35.8438	-0.67969	56.5313	7.57031	23.9532	-3.82812	18.3359	-0.37891
	132.9	15.9414	3.09375	35.8516	-0.66797	56.5391	7.57422	23.961	-3.80859	18.3867	-0.33594
	133	16	3.13477	35.875	-0.64453	56.5195	7.57422	23.9805	-3.78125	18.418	-0.28906
	133.1	16.0625	3.20703	35.8672	-0.62891	56.5039	7.5625	23.9961	-3.75782	18.4453	-0.22656
	133.2	16.1152	3.25781	35.8711	-0.60547	56.5	7.55859	24.0039	-3.74219	18.4766	-0.18359
	133.3	16.1641	3.32422	35.8867	-0.58984	56.4766	7.5625	24.0196	-3.71484	18.4805	-0.14453
	133.4	16.1992	3.37109	35.8711	-0.58594	56.4414	7.56641	24.0215	-3.69726	18.4961	-0.08984
	133.5	16.2422	3.42188	35.8672	-0.57031	56.4336	7.5625	24.043	-3.66406	18.5195	-0.05859
	133.6	16.2676	3.44531	35.8633	-0.57031	56.4375	7.57422	24.043	-3.64844	18.5664	-0.00391
	133.7	16.3086	3.47656	35.8516	-0.57422	56.418	7.56641	24.0586	-3.625	18.5938	0.03125
	133.8	16.3164	3.51172	35.8594	-0.5625	56.4063	7.5625	24.0586	-3.62109	18.6172	0.078125
	133.9	16.3477	3.55859	35.8516	-0.55469	56.3828	7.5625	24.0664	-3.61719	18.6406	0.101563
	134	16.3867	3.58984	35.8516	-0.53906	56.3789	7.5625	24.0781	-3.60156	18.6406	0.128906
	134.1	16.418	3.63672	35.8477	-0.53906	56.3516	7.55859	24.0782	-3.59375	18.6719	0.167969
	134.2	16.4375	3.66797	35.8477	-0.52734	56.3438	7.5625	24.0703	-3.59375	18.7031	0.214844
	134.3	16.4727	3.70313	35.8438	-0.52344	56.3125	7.55078	24.0781	-3.58203	18.7227	0.257813
	134.4	16.4844	3.71875	35.8359	-0.51172	56.3047	7.54688	24.0664	-3.57032	18.7305	0.265625
	134.5	16.4805	3.74609	35.8438	-0.48828	56.2813	7.53906	24.082	-3.5625	18.7422	0.292969
	134.6	16.5039	3.77344	35.8516	-0.49219	56.2695	7.52734	24.0937	-3.53516	18.7539	0.320313
	134.7	16.5293	3.80078	35.8594	-0.46484	56.2461	7.53516	24.1094	-3.50782	18.7734	0.339844
	134.8	16.543	3.82422	35.8594	-0.44922	56.2344	7.53125	24.1093	-3.50781	18.793	0.363281
	134.9	16.5586	3.84375	35.8438	-0.44141	56.2188	7.51172	24.1054	-3.49219	18.7891	0.382813
	135	16.5703	3.85938	35.8594	-0.44141	56.1992	7.50781	24.1055	-3.48437	18.8125	0.421875
	135.1	16.5859	3.88281	35.8516	-0.43359	56.1797	7.5	24.1211	-3.46875	18.8242	0.433594
	135.2	16.5898	3.90625	35.8438	-0.42578	56.1523	7.48828	24.1446	-3.44141	18.8281	0.453125
	135.3	16.5898	3.92188	35.8516	-0.41406	56.1367	7.48047	24.1446	-3.4336	18.8281	0.457031
	135.4	16.5898	3.94922	35.8516	-0.39844	56.1211	7.47266	24.1641	-3.39844	18.8359	0.480469
	135.5	16.5938	3.96484	35.8594	-0.38281	56.0977	7.47266	24.1641	-3.38671	18.8516	0.5
	135.6	16.6094	3.97266	35.8438	-0.38672	56.0664	7.46875	24.1641	-3.3711	18.8633	0.515625
	135.7	16.6133	3.99219	35.8359	-0.39063	56.0547	7.44922	24.1836	-3.36719	18.8711	0.53125
	135.8	16.6289	3.99609	35.8477	-0.37109	56.0391	7.44531	24.1718	-3.34766	18.875	0.542969
	135.9	16.6211	4	35.8477	-0.35938	56.0156	7.44922	24.1915	-3.33593	18.8789	0.558594
	136	16.6289	4.02344	35.8555	-0.35156	56.0039	7.4375	24.1954	-3.33203	18.8828	0.570313
	136.1	16.6289	4.04297	35.8594	-0.33984	55.9805	7.43359	24.2149	-3.3125	18.918	0.589844
	136.2	16.6289	4.05469	35.8672	-0.32031	55.957	7.43359	24.2266	-3.29296	18.9219	0.597656
	136.3	16.6328	4.07422	35.8828	-0.3125	55.9531	7.42969	24.2148	-3.29296	18.9375	0.617188
	136.4	16.6367	4.08984	35.8906	-0.29297	55.9414	7.42188	24.2305	-3.27344	18.9492	0.648438
	136.5	16.6406	4.10156	35.8828	-0.30078	55.9219	7.41406	24.2382	-3.2539	18.9531	0.667969
	136.6	16.6602	4.10547	35.8867	-0.29297	55.9102	7.41016	24.2383	-3.23437	18.9648	0.6875
	136.7	16.6484	4.11719	35.8828	-0.29297	55.8945	7.39453	24.2695	-3.21485	18.9727	0.695313
	136.8	16.6602	4.13281	35.8711	-0.29297	55.8711	7.38281	24.2617	-3.22656	18.9727	0.707031
	136.9	16.6602	4.14063	35.8711	-0.29688	55.8594	7.375	24.2695	-3.21875	18.9961	0.734375
	137	16.6602	4.14063	35.8672	-0.27734	55.8477	7.35938	24.2734	-3.22266	18.9961	0.738281
	137.1	16.6719	4.14453	35.875	-0.25	55.8281	7.35156	24.2695	-3.21484	18.9961	0.753906
	137.2	16.6758	4.15234	35.8633	-0.24219	55.8125	7.33203	24.2851	-3.19532	18.9922	0.75
	137.3	16.6641	4.16016	35.8516	-0.24219	55.793	7.33203	24.289	-3.17578	18.9961	0.75
	137.4	16.6563	4.15625	35.8438	-0.23438	55.7813	7.33594	24.289	-3.17188	19.0078	0.753906
	137.5	16.6641	4.17578	35.8477	-0.23438	55.7734	7.35938	24.3047	-3.14063	19.0078	0.742188
	137.6	16.668	4.20313	35.8477	-0.21875	55.7617	7.37109	24.3125	-3.14063	19.0117	0.726563
	137.7	16.6758	4.21875	35.8438	-0.21484	55.7578	7.39063	24.3242	-3.1289	19.0156	0.71875
	137.8	16.6836	4.23828	35.8438	-0.19531	55.7461	7.37109	24.332	-3.10937	19.0469	0.71875
	137.9	16.6992	4.26563	35.8555	-0.17969	55.7305	7.36719	24.3281	-3.10938	19.082	0.744141
	138	16.7031	4.29297	35.8594	-0.18359	55.7109	7.37109	24.336	-3.09765	19.1016	0.769531
	138.1	16.7188	4.30469	35.875	-0.17188	55.7109	7.35547	24.3672	-3.07422	19.1211	0.800781
	138.2	16.7266	4.3125	35.8711	-0.16797	55.6992	7.36719	24.3633	-3.0625	19.1289	0.816406
	138.3	16.7344	4.33594	35.8984	-0.15625	55.6914	7.36328	24.3555	-3.0625	19.1367	0.835938
	138.4	16.7422	4.36914	35.9063	-0.15234	55.6875	7.36719	24.3672	-3.04688	19.1445	0.851563
	138.5	16.7461	4.39844	35.9297	-0.11328	55.6836	7.36328	24.3828	-3.03906	19.168	0.908203
	138.6	16.7656	4.42578	35.9297	-0.09766	55.6719	7.36719	24.4023	-3.03906	19.1758	0.949219
	138.7	16.7852	4.44922	35.9512	-0.10352	55.6797	7.375	24.4023	-3.01563	19.1641	0.976563
	138.8	16.8008	4.48828	35.9668	-0.09375	55.6914	7.39844	24.4297	-2.99609	19.1563	0.996094
	138.9	16.8164	4.51172	36	-0.07813	55.6836	7.40039	24.457	-2.98047	19.1523	1.03125
	139	16.8203	4.53516	36.0156	-0.07813	55.6953	7.4375	24.4609	-2.97266	19.1563	1.04688
	139.1	16.8359	4.53516	36.0195	-0.06641	55.7227	7.46484	24.4805	-2.94922	19.1523	1.07422
	139.2	16.8281	4.54297	36.0313	-0.00391	55.7305	7.50391	24.5195	-2.88282	19.1406	1.09766
	139.3	16.8281	4.54688	36.0234	0.035156	55.75	7.55078	24.5352	-2.8125	19.1016	1.07031
	139.4	16.8398	4.53906	36.0039	0.035156	55.7695	7.61328	24.5	-2.79297	19.0547	1.06445
	139.5	16.8281	4.55078	36.0254	0.058594	55.7773	7.6875	24.4454	-2.86719	19.0156	1.08984
	139.6	16.8242	4.57031	36.1016	0.089844	55.7813	7.72656	24.375	-2.92188	19.0039	1.13281
	139.7	16.8359	4.5625	36.1016	-0.01172	55.7539	7.75391	24.3164	-2.94336	19.0039	1.19531
	139.8	16.8477	4.57422	36.0977	-0.1875	55.7344	7.74609	24.3126	-3.00977	19.0352	1.26563
	139.9	16.8711	4.57422	36.082	-0.24414	55.6992	7.60547	24.289	-3.15625	19.0664	1.31641
	140	16.8711	4.58203	35.9648	-0.27734	55.6641	7.4375	24.3692	-3.10156	19.0977	1.3125
	140.1	16.8828	4.58203	35.7852	-0.28125	55.6172	7.33984	24.4688	-3.04492	19.1406	1.29688
	140.2	16.8906	4.58594	35.6777	-0.25391	55.582	7.2168	24.5117	-3.00781	19.1758	1.2207
	140.3	16.9063	4.57813	35.6484	-0.17969	55.5234	7.14063	24.5253	-2.91601	19.2148	1.11914
	140.4	16.9297	4.57422	35.5938	-0.14844	55.4609	7.13672	24.4531	-2.91406	19.2891	1.07031
	140.5	16.9375	4.57813	35.5664	-0.11328	55.4375	7.11719	24.4219	-2.82812	19.3008	0.990234
	140.6	16.9492	4.55859	35.5508	-0.07813	55.3945	7.14063	24.3789	-2.8125	19.3164	0.949219
	140.7	16.9375	4.54297	35.543	-0.08984	55.3359	7.14453	24.2696	-2.87891	19.3125	0.929688
	140.8	16.9375	4.54297	35.5469	-0.09375	55.3008	7.15625	24.2441	-2.875	19.2813	0.894531
	140.9	16.9492	4.54688	35.5703	-0.07813	55.2656	7.16797	24.2578	-2.85937	19.2813	0.910156
	141	16.9688	4.54688	35.5859	-0.06641	55.2383	7.17578	24.2461	-2.86328	19.2813	0.929688
	141.1	16.9609	4.57813	35.582	-0.07422	55.2461	7.1875	24.25	-2.84765	19.2695	0.953125
	141.2	16.9531	4.60547	35.5957	-0.0625	55.2422	7.21484	24.25	-2.83985	19.2383	0.984375
	141.3	16.9609	4.64844	35.6172	-0.04297	55.2461	7.24219	24.2617	-2.83984	19.2305	1
	141.4	16.9727	4.67969	35.6328	-0.03125	55.2383	7.28125	24.3008	-2.82031	19.2578	1.02734
	141.5	16.9688	4.69531	35.6289	-0.02344	55.2578	7.30859	24.3067	-2.80664	19.2422	1.04297
	141.6	16.9648	4.72656	35.6484	-0.02344	55.2695	7.32422	24.3047	-2.82422	19.2441	1.05273
	141.7	17	4.74219	35.668	-0.02734	55.291	7.35156	24.3282	-2.8164	19.2227	1.04688
	141.8	17.0195	4.75391	35.668	-0.02734	55.3125	7.34766	24.3789	-2.75781	19.2031	1.05078
	141.9	17.0469	4.75781	35.6719	-0.01953	55.3008	7.33984	24.3906	-2.72657	19.1875	1.03125
	142	17.0586	4.76953	35.6523	-0.01563	55.2813	7.33203	24.4258	-2.69922	19.1836	1.05859
	142.1	17.0625	4.78516	35.6563	0	55.2695	7.33594	24.4531	-2.6875	19.1836	1.06641
	142.2	17.0625	4.79688	35.6406	-0.00391	55.2539	7.33984	24.457	-2.6875	19.1641	1.07813
	142.3	17.0703	4.8125	35.6484	0.00781	55.2422	7.34766	24.4492	-2.69922	19.1758	1.09766
	142.4	17.0742	4.81641	35.6563	0.039063	55.2188	7.35938	24.4453	-2.70703	19.1836	1.11328
	142.5	17.0625	4.82031	35.6445	0.017578	55.2109	7.34766	24.4258	-2.70703	19.1875	1.12109
	142.6	17.0703	4.8125	35.6367	0.03125	55.2109	7.35156	24.4219	-2.71094	19.2148	1.16797
	142.7	17.0762	4.82031	35.6367	0.042969	55.2031	7.36328	24.4336	-2.69531	19.2305	1.19141
	142.8	17.0898	4.83203	35.6367	0.058594	55.1758	7.37891	24.4258	-2.67968	19.2422	1.19922
	142.9	17.0938	4.83594	35.625	0.058594	55.1719	7.36719	24.4023	-2.70703	19.2539	1.21094
	143	17.0859	4.85742	35.6133	0.050781	55.1719	7.37109	24.4101	-2.6875	19.2461	1.19141
	143.1	17.0742	4.875	35.6016	0.0625	55.1445	7.36719	24.3984	-2.67187	19.2324	1.17969
	143.2	17.0781	4.87109	35.5898	0.066406	55.1328	7.38672	24.4063	-2.65235	19.2266	1.18359
	143.3	17.0859	4.88281	35.5859	0.09375	55.1367	7.39258	24.4062	-2.64844	19.1992	1.16406
	143.4	17.0898	4.87891	35.5625	0.09375	55.1172	7.40234	24.4043	-2.64257	19.2109	1.16406
	143.5	17.0781	4.89844	35.5469	0.085938	55.1094	7.41016	24.4023	-2.61719	19.2266	1.17188
	143.6	17.0703	4.89844	35.5547	0.09375	55.1133	7.41406	24.4062	-2.60938	19.2305	1.16797
	143.7	17.0859	4.90234	35.5391	0.070313	55.1211	7.42969	24.4101	-2.60547	19.2227	1.17578
	143.8	17.1055	4.92969	35.541	0.074219	55.125	7.43164	24.4277	-2.62109	19.2324	1.18359
	143.9	17.1172	4.95313	35.5508	0.070313	55.1133	7.4375	24.4336	-2.60938	19.2344	1.20703
	144	17.1172	4.98242	35.5508	0.066406	55.1133	7.4375	24.418	-2.59766	19.2344	1.20703
	144.1	17.125	5.02344	35.5391	0.070313	55.0977	7.4375	24.4102	-2.60547	19.2422	1.21875
	144.2	17.1289	5.07031	35.5352	0.070313	55.0859	7.42578	24.4277	-2.56445	19.2344	1.24609
	144.3	17.1563	5.10156	35.5547	0.089844	55.0703	7.43359	24.4219	-2.55469	19.2383	1.25391
	144.4	17.1758	5.13672	35.5625	0.103516	55.0703	7.44141	24.4258	-2.53125	19.2344	1.26953
	144.5	17.2148	5.16406	35.5742	0.117188	55.0742	7.44922	24.4258	-2.54297	19.2383	1.30078
	144.6	17.2344	5.19922	35.5859	0.103516	55.0898	7.48438	24.4297	-2.53516	19.2305	1.31641
	144.7	17.2578	5.22656	35.5879	0.097656	55.1094	7.50781	24.42	-2.54101	19.252	1.33984
	144.8	17.2656	5.23438	35.5898	0.091797	55.1133	7.53906	24.4297	-2.51953	19.2461	1.34766
	144.9	17.2695	5.25	35.5898	0.089844	55.1211	7.5625	24.4375	-2.51757	19.2422	1.35156
	145	17.2852	5.26172	35.6211	0.109375	55.1367	7.58594	24.4375	-2.51562	19.2461	1.34766
	145.1	17.3008	5.26953	35.6172	0.109375	55.1289	7.59375	24.4336	-2.51562	19.2461	1.35938
	145.2	17.3164	5.28516	35.6094	0.09375	55.1113	7.58984	24.4356	-2.51563	19.25	1.35938
	145.3	17.3242	5.30859	35.6055	0.097656	55.125	7.60156	24.4609	-2.4961	19.2617	1.37891
	145.4	17.3281	5.3125	35.5938	0.105469	55.1211	7.60156	24.4727	-2.48047	19.2656	1.375
	145.5	17.3398	5.33203	35.5977	0.097656	55.1094	7.59766	24.4922	-2.47265	19.25	1.36719
	145.6	17.3359	5.33594	35.5898	0.101563	55.1016	7.59766	24.5195	-2.46875	19.2617	1.375
	145.7	17.3164	5.34766	35.5703	0.097656	55.1133	7.60938	24.5195	-2.46485	19.2695	1.375
	145.8	17.3184	5.35156	35.5742	0.09375	55.1211	7.60156	24.5547	-2.4414	19.2734	1.37109
	145.9	17.3242	5.36719	35.5664	0.113281	55.1094	7.62109	24.5351	-2.46094	19.2695	1.36328
	146	17.3359	5.39063	35.5625	0.117188	55.1094	7.63281	24.5391	-2.44141	19.2773	1.375
	146.1	17.3457	5.40234	35.582	0.136719	55.125	7.64063	24.5352	-2.4375	19.2813	1.39453
	146.2	17.3672	5.41406	35.5781	0.140625	55.1172	7.65234	24.5391	-2.42968	19.2695	1.37891
	146.3	17.3789	5.42578	35.5742	0.142578	55.1055	7.65625	24.5293	-2.42187	19.2891	1.40234
	146.4	17.3828	5.42969	35.5781	0.132813	55.1016	7.64844	24.5352	-2.42578	19.2813	1.40234
	146.5	17.3906	5.45313	35.5664	0.132813	55.0898	7.64844	24.5235	-2.40625	19.3008	1.42188
	146.6	17.3945	5.46875	35.5625	0.136719	55.0742	7.64453	24.5196	-2.39844	19.3047	1.42188
	146.7	17.3984	5.46875	35.5703	0.152344	55.082	7.65625	24.5196	-2.38281	19.332	1.4375
	146.8	17.4102	5.48047	35.5625	0.167969	55.0703	7.65234	24.5157	-2.39453	19.3281	1.43555
	146.9	17.4219	5.48828	35.5508	0.167969	55.0703	7.64844	24.5196	-2.38282	19.3438	1.45313
	147	17.4277	5.48828	35.543	0.167969	55.0703	7.64844	24.5039	-2.39844	19.3594	1.44531
	147.1	17.4219	5.49219	35.543	0.177734	55.0547	7.64453	24.4961	-2.38672	19.375	1.46484
	147.2	17.4336	5.50391	35.543	0.191406	55.0508	7.64453	24.4922	-2.38281	19.3711	1.46289
	147.3	17.4473	5.51172	35.5391	0.1875	55.0391	7.64844	24.4902	-2.37695	19.3672	1.46094
	147.4	17.4492	5.52734	35.5352	0.171875	55.0391	7.64063	24.4961	-2.37109	19.3789	1.47852
	147.5	17.4531	5.53906	35.5332	0.175781	55.0313	7.63672	24.5195	-2.35547	19.375	1.47266
	147.6	17.4473	5.54688	35.5234	0.181641	55.0273	7.64063	24.5234	-2.35547	19.375	1.48438
	147.7	17.4531	5.5625	35.5273	0.199219	55.0215	7.65234	24.5195	-2.34766	19.3789	1.48438
	147.8	17.457	5.57031	35.5117	0.1875	55.0195	7.64063	24.5273	-2.33594	19.3867	1.49609
	147.9	17.457	5.57813	35.4961	0.1875	55	7.63672	24.5312	-2.33985	19.4023	1.5
	148	17.4688	5.59375	35.4922	0.195313	55	7.63281	24.5273	-2.34766	19.418	1.53125
	148.1	17.4766	5.60938	35.4883	0.199219	54.9961	7.64063	24.5352	-2.34765	19.4141	1.53516
	148.2	17.4922	5.61719	35.4961	0.207031	54.9805	7.64063	24.5312	-2.33985	19.418	1.54688
	148.3	17.5	5.61719	35.4941	0.21875	54.9844	7.64844	24.5313	-2.33594	19.4141	1.57031
	148.4	17.5	5.62891	35.5	0.222656	54.9766	7.63672	24.5352	-2.33203	19.4141	1.57031
	148.5	17.5234	5.62109	35.5039	0.220703	54.9688	7.64063	24.5117	-2.3418	19.4102	1.58594
	148.6	17.5313	5.62891	35.5	0.230469	54.959	7.64258	24.5196	-2.32422	19.418	1.58203
	148.7	17.5273	5.61719	35.4922	0.226563	54.957	7.64063	24.5235	-2.32422	19.4219	1.58203
	148.8	17.5313	5.62891	35.498	0.234375	54.9414	7.63281	24.5235	-2.32422	19.4297	1.58594
	148.9	17.543	5.625	35.4961	0.242188	54.9258	7.625	24.5313	-2.31641	19.4102	1.57422
	149	17.543	5.64063	35.4727	0.242188	54.9102	7.61719	24.5313	-2.32032	19.4063	1.57422
	149.1	17.5352	5.65234	35.4727	0.248047	54.9102	7.60547	24.5274	-2.3164	19.4297	1.58594
	149.2	17.5469	5.64844	35.4648	0.246094	54.9063	7.61328	24.543	-2.28906	19.4297	1.58594
	149.3	17.5469	5.64844	35.4707	0.242188	54.8945	7.60156	24.543	-2.28515	19.4297	1.58984
	149.4	17.5469	5.64844	35.4766	0.265625	54.8984	7.60156	24.5547	-2.27344	19.4414	1.59766
	149.5	17.5371	5.65234	35.4727	0.259766	54.8984	7.60938	24.5625	-2.25977	19.4395	1.58594
[truncated: 10,505 more rows]

## Sheet: Fig.2a
Fig.2a	Solid-phase binding assay
	Absorbance at 450 nm
		Bt-PA (mM)		DHA-Bt-PA (mM)
	-	60	600	60	600
	0.037	0.038	0.039	0.136	0.798
	0.037	0.039	0.038	0.14	0.777
	0.038	0.039	0.038	0.142	0.734

## Sheet: Fig.2b
Fig.2b	HPLC					Fig.2b	anti-AGEs antibody binding
			UV200-600 nm				Absorbance at 450 nm
		min	DHA-PA	DHA		min	5	6	7	8	9	10	11	12	13	14	15	16	17	18	19	20	21	22	23	24	25
		0	0	0			0.038	0.039	0.039	0.04	0.039	0.04	0.04	0.041	0.039	0.045	0.053	0.067	0.205	0.243	0.262	0.168	0.093	0.058	0.051	0.066	0.053
		0.00333333	21	20			0.038	0.039	0.04	0.04	0.039	0.039	0.039	0.04	0.039	0.045	0.052	0.065	0.202	0.238	0.264	0.171	0.105	0.058	0.051	0.061	0.053
		0.00666667	25	19			0.038	0.039	0.039	0.04	0.039	0.039	0.04	0.041	0.043	0.045	0.051	0.071	0.2	0.234	0.273	0.18	0.11	0.061	0.053	0.059	0.051
		0.01	22	22
		0.0133333	45	21		Fig.2b	H2B binding
		0.0166667	31	22			Absorbance at 450 nm
		0.02	33	29		min	5	6	7	8	9	10	11	12	13	14	15	16	17	18	19	20	21	22	23	24	25
		0.0233333	35	37			0.044	0.049	0.044	0.046	0.044	0.045	0.045	0.047	0.043	0.063	0.076	0.115	0.258	0.475	0.574	0.556	0.287	0.139	0.107	0.101	0.106
		0.0266667	36	38			0.043	0.045	0.044	0.047	0.043	0.044	0.046	0.046	0.043	0.062	0.075	0.109	0.253	0.481	0.581	0.549	0.288	0.142	0.104	0.1	0.111
		0.03	36	41			0.043	0.045	0.045	0.05	0.043	0.044	0.044	0.045	0.043	0.061	0.072	0.109	0.253	0.471	0.581	0.552	0.276	0.142	0.107	0.104	0.12
		0.0333333	47	39
		0.0366667	34	35
		0.04	45	50
		0.0433333	44	43
		0.0466667	50	50
		0.05	41	68
		0.0533333	44	60
		0.0566667	49	81
		0.06	49	85
		0.0633333	48	86
		0.0666667	45	57
		0.07	42	35
		0.0733333	43	33
		0.0766667	41	36
		0.08	39	35
		0.0833333	41	45
		0.0866667	40	49
		0.09	38	43
		0.0933333	38	30
		0.0966667	36	31
		0.1	37	34
		0.103333	42	36
		0.106667	47	39
		0.11	45	35
		0.113333	41	37
		0.116667	44	44
		0.12	43	47
		0.123333	44	52
		0.126667	41	52
		0.13	46	45
		0.133333	51	42
		0.136667	46	49
		0.14	44	49
		0.143333	48	52
		0.146667	45	58
		0.15	44	60
		0.153333	47	59
		0.156667	50	60
		0.16	45	64
		0.163333	45	62
		0.166667	46	62
		0.17	46	62
		0.173333	47	61
		0.176667	46	56
		0.18	49	56
		0.183333	55	59
		0.186667	60	67
		0.19	85	64
		0.193333	88	65
		0.196667	102	63
		0.2	105	65
		0.203333	104	66
		0.206667	104	71
		0.21	115	69
		0.213333	130	72
		0.216667	148	71
		0.22	158	70
		0.223333	169	67
		0.226667	176	69
		0.23	178	74
		0.233333	168	74
		0.236667	195	71
		0.24	210	67
		0.243333	241	68
		0.246667	263	68
		0.25	280	70
		0.253333	279	62
		0.256667	303	69
		0.26	282	70
		0.263333	278	73
		0.266667	300	72
		0.27	328	76
		0.273333	340	70
		0.276667	313	70
		0.28	342	68
		0.283333	350	66
		0.286667	346	63
		0.29	341	68
		0.293333	334	65
		0.296667	347	64
		0.3	378	63
		0.303333	403	61
		0.306667	438	70
		0.31	429	59
		0.313333	446	57
		0.316667	476	51
		0.32	486	52
		0.323333	493	49
		0.326667	520	51
		0.33	561	57
		0.333333	550	51
		0.336667	569	46
		0.34	588	46
		0.343333	589	48
		0.346667	607	49
		0.35	643	48
		0.353333	621	49
		0.356667	621	45
		0.36	623	46
		0.363333	655	45
		0.366667	682	49
		0.37	678	45
		0.373333	680	41
		0.376667	708	50
		0.38	721	50
		0.383333	733	48
		0.386667	773	52
		0.39	792	51
		0.393333	775	51
		0.396667	805	55
		0.4	831	55
		0.403333	817	51
		0.406667	839	52
		0.41	832	58
		0.413333	858	56
		0.416667	895	57
		0.42	890	54
		0.423333	911	56
		0.426667	920	53
		0.43	937	52
		0.433333	958	51
		0.436667	959	54
		0.44	971	53
		0.443333	963	50
		0.446667	990	48
		0.45	987	49
		0.453333	982	49
		0.456667	997	52
		0.46	1008	55
		0.463333	1055	53
		0.466667	1030	51
		0.47	1027	60
		0.473333	1030	65
		0.476667	1051	65
		0.48	1063	54
		0.483333	1075	55
		0.486667	1077	45
		0.49	1066	48
		0.493333	1047	50
		0.496667	1054	46
		0.5	1062	53
		0.503333	1072	55
		0.506667	1100	53
		0.51	1096	48
		0.513333	1135	53
		0.516667	1129	56
		0.52	1123	50
		0.523333	1127	49
		0.526667	1141	72
		0.53	1141	105
		0.533333	1178	107
		0.536667	1160	69
		0.54	1165	64
		0.543333	1178	65
		0.546667	1197	53
		0.55	1210	55
		0.553333	1238	68
		0.556667	1236	106
		0.56	1224	89
		0.563333	1221	99
		0.566667	1222	129
		0.57	1249	97
		0.573333	1298	105
		0.576667	1289	118
		0.58	1288	88
		0.583333	1288	62
		0.586667	1286	50
		0.59	1286	57
		0.593333	1279	76
		0.596667	1308	77
		0.6	1304	118
		0.603333	1316	124
		0.606667	1335	110
		0.61	1364	107
		0.613333	1372	104
		0.616667	1396	121
		0.62	1373	125
		0.623333	1348	114
		0.626667	1339	113
		0.63	1338	110
		0.633333	1334	110
		0.636667	1339	112
		0.64	1355	119
		0.643333	1346	110
		0.646667	1356	112
		0.65	1343	117
		0.653333	1348	104
		0.656667	1359	99
		0.66	1327	103
		0.663333	1311	106
		0.666667	1321	130
		0.67	1318	123
		0.673333	1309	131
		0.676667	1343	128
		0.68	1348	130
		0.683333	1356	128
		0.686667	1355	134
		0.69	1327	134
		0.693333	1286	144
		0.696667	1337	150
		0.7	1334	172
		0.703333	1329	166
		0.706667	1341	171
		0.71	1334	166
		0.713333	1338	153
		0.716667	1368	150
		0.72	1344	133
		0.723333	1332	135
		0.726667	1328	140
		0.73	1315	132
		0.733333	1303	135
		0.736667	1322	148
		0.74	1329	128
		0.743333	1339	136
		0.746667	1346	141
		0.75	1310	161
		0.753333	1324	153
		0.756667	1337	157
		0.76	1314	160
		0.763333	1300	171
		0.766667	1316	194
		0.77	1281	205
		0.773333	1288	214
		0.776667	1316	224
		0.78	1318	239
		0.783333	1300	255
		0.786667	1278	262
		0.79	1259	259
		0.793333	1249	262
		0.796667	1234	260
		0.8	1225	244
		0.803333	1239	228
		0.806667	1208	242
		0.81	1186	247
		0.813333	1198	246
		0.816667	1215	231
		0.82	1195	218
		0.823333	1206	210
		0.826667	1165	205
		0.83	1146	194
		0.833333	1158	182
		0.836667	1173	171
		0.84	1193	177
		0.843333	1188	183
		0.846667	1185	184
		0.85	1190	161
		0.853333	1185	166
		0.856667	1169	167
		0.86	1175	154
		0.863333	1154	165
		0.866667	1142	159
		0.87	1114	177
		0.873333	1108	179
		0.876667	1089	189
		0.88	1126	179
		0.883333	1117	171
		0.886667	1100	161
		0.89	1089	158
		0.893333	1063	157
		0.896667	1066	159
		0.9	1057	160
		0.903333	1048	182
		0.906667	1050	171
		0.91	1028	179
		0.913333	1032	174
		0.916667	1058	167
		0.92	1047	176
		0.923333	1055	163
		0.926667	1044	150
		0.93	1048	146
		0.933333	1025	136
		0.936667	1035	138
		0.94	1017	125
		0.943333	999	132
		0.946667	999	143
		0.95	1004	154
		0.953333	1019	157
		0.956667	1036	151
		0.96	1021	183
		0.963333	1025	191
		0.966667	1016	179
		0.97	986	200
		0.973333	1001	173
		0.976667	994	171
		0.98	1000	163
		0.983333	993	152
		0.986667	987	179
		0.99	984	157
		0.993333	975	157
		0.996667	997	122
		1	982	88
		1.00333	967	87
		1.00667	965	89
		1.01	948	84
		1.01333	975	71
		1.01667	990	74
		1.02	967	77
		1.02333	977	78
		1.02667	977	75
		1.03	977	69
		1.03333	952	73
		1.03667	943	71
		1.04	934	70
		1.04333	915	68
		1.04667	932	70
		1.05	899	67
		1.05333	912	65
		1.05667	911	56
		1.06	894	59
		1.06333	903	61
		1.06667	885	58
		1.07	872	58
		1.07333	870	53
		1.07667	873	53
		1.08	821	53
		1.08333	834	52
		1.08667	852	52
		1.09	831	50
		1.09333	843	48
		1.09667	827	45
		1.1	812	49
		1.10333	816	56
		1.10667	813	57
		1.11	808	67
		1.11333	815	62
		1.11667	794	47
		1.12	775	53
		1.12333	761	57
		1.12667	767	54
		1.13	756	55
		1.13333	760	59
		1.13667	745	56
		1.14	733	52
		1.14333	732	60
		1.14667	738	67
		1.15	760	69
		1.15333	772	65
		1.15667	778	65
		1.16	759	67
		1.16333	728	65
		1.16667	700	65
		1.17	679	66
		1.17333	708	65
		1.17667	684	60
		1.18	674	64
		1.18333	673	56
		1.18667	693	55
		1.19	698	57
		1.19333	694	64
		1.19667	676	67
		1.2	641	65
		1.20333	628	66
		1.20667	588	66
		1.21	583	59
		1.21333	573	61
		1.21667	596	65
		1.22	583	70
		1.22333	582	69
		1.22667	552	68
		1.23	586	69
		1.23333	586	67
		1.23667	584	70
		1.24	552	71
		1.24333	533	66
		1.24667	515	71
		1.25	537	71
		1.25333	538	71
		1.25667	528	71
		1.26	549	67
		1.26333	522	70
		1.26667	532	63
		1.27	526	57
		1.27333	558	53
		1.27667	570	57
		1.28	576	54
		1.28333	533	58
		1.28667	534	53
		1.29	518	60
		1.29333	554	61
		1.29667	554	59
		1.3	563	55
		1.30333	556	55
		1.30667	552	52
		1.31	556	52
		1.31333	556	52
		1.31667	568	55
		1.32	571	72
		1.32333	571	89
		1.32667	585	89
		1.33	601	96
		1.33333	613	105
		1.33667	635	115
		1.34	631	120
		1.34333	656	149
		1.34667	662	169
		1.35	661	174
		1.35333	649	174
		1.35667	684	174
		1.36	708	185
		1.36333	727	201
		1.36667	726	194
		1.37	731	195
		1.37333	736	193
		1.37667	736	179
		1.38	713	186
		1.38333	691	186
		1.38667	684	181
		1.39	703	168
		1.39333	732	148
		1.39667	715	151
		1.4	724	133
		1.40333	719	127
		1.40667	749	128
		1.41	713	125
		1.41333	710	122
		1.41667	695	132
		1.42	680	141
		1.42333	696	144
		1.42667	708	140
		1.43	684	151
		1.43333	684	173
		1.43667	704	183
		1.44	699	184
		1.44333	686	215
		1.44667	668	212
		1.45	694	238
		1.45333	646	277
		1.45667	657	295
		1.46	666	274
		1.46333	678	285
		1.46667	709	294
		1.47	706	299
		1.47333	741	301
		1.47667	755	300
		1.48	767	282
		1.48333	804	292
		1.48667	837	287
		1.49	808	312
		1.49333	801	313
		1.49667	818	292
		1.5	812	318
		1.50333	799	311
		1.50667	824	299
		1.51	823	282
		1.51333	797	290
		1.51667	798	277
		1.52	768	282
		1.52333	778	295
		1.52667	765	294
		1.53	741	316
		1.53333	723	334
		1.53667	717	338
		1.54	691	344
		1.54333	705	326
		1.54667	706	338
		1.55	693	352
		1.55333	687	369
		1.55667	697	359
		1.56	686	364
		1.56333	680	377
		1.56667	700	367
		1.57	677	384
		1.57333	678	380
		1.57667	681	369
		1.58	685	378
		1.58333	673	399
		1.58667	680	385
		1.59	656	388
		1.59333	656	369
		1.59667	654	382
		1.6	655	358
		1.60333	665	378
		1.60667	687	372
		1.61	688	379
		1.61333	706	387
		1.61667	707	390
		1.62	712	395
		1.62333	746	386
		1.62667	774	378
		1.63	780	387
		1.63333	789	392
		1.63667	815	372
		1.64	836	367
		1.64333	856	394
		1.64667	865	403
		1.65	913	398
		1.65333	952	400
		1.65667	952	401
		1.66	958	404
		1.66333	932	431
		1.66667	894	462
		1.67	919	453
		1.67333	925	477
		1.67667	919	496
		1.68	883	499
		1.68333	880	493
		1.68667	866	493
		1.69	854	489
		1.69333	832	490
		1.69667	847	462
		1.7	868	462
		1.70333	832	454
		1.70667	841	478
		1.71	867	459
		1.71333	853	467
		1.71667	891	451
		1.72	936	460
		1.72333	928	441
		1.72667	926	420
		1.73	928	416
		1.73333	936	398
		1.73667	946	379
		1.74	964	367
		1.74333	985	367
		1.74667	1008	351
		1.75	1013	357
		1.75333	979	352
		1.75667	999	375
		1.76	967	369
		1.76333	946	366
		1.76667	970	334
		1.77	969	330
		1.77333	944	318
		1.77667	946	337
		1.78	947	332
		1.78333	947	323
		1.78667	964	333
		1.79	949	341
		1.79333	960	357
		1.79667	933	355
		1.8	913	370
		1.80333	945	360
		1.80667	953	362
		1.81	932	353
		1.81333	942	357
		1.81667	946	352
		1.82	927	357
		1.82333	928	336
		1.82667	947	345
		1.83	963	316
		1.83333	948	301
		1.83667	962	311
		1.84	980	295
		1.84333	991	282
		1.84667	972	253
		1.85	973	246
		1.85333	981	251
		1.85667	958	243
		1.86	968	253
		1.86333	990	231
		1.86667	985	222
		1.87	999	217
		1.87333	1012	200
		1.87667	969	206
		1.88	974	199
		1.88333	969	214
		1.88667	965	232
		1.89	952	216
		1.89333	964	206
		1.89667	958	194
		1.9	973	193
		1.90333	961	177
		1.90667	967	187
		1.91	964	189
		1.91333	964	177
		1.91667	945	190
		1.92	946	185
		1.92333	952	197
		1.92667	947	177
		1.93	961	175
		1.93333	972	173
		1.93667	953	164
		1.94	960	143
		1.94333	956	147
		1.94667	944	154
		1.95	941	149
		1.95333	933	147
		1.95667	960	143
		1.96	950	134
		1.96333	964	144
		1.96667	963	147
		1.97	985	143
		1.97333	981	137
		1.97667	952	136
		1.98	947	124
		1.98333	964	122
		1.98667	966	128
		1.99	958	121
		1.99333	984	139
		1.99667	989	128
		2	976	137
		2.00333	1007	116
		2.00667	1011	108
		2.01	1008	105
		2.01333	1026	105
		2.01667	986	109
		2.02	958	96
		2.02333	936	93
		2.02667	952	84
		2.03	955	62
		2.03333	965	83
		2.03667	958	100
		2.04	977	72
		2.04333	980	62
		2.04667	982	64
		2.05	950	59
		2.05333	945	62
		2.05667	895	66
		2.06	888	64
		2.06333	879	66
		2.06667	857	70
		2.07	879	64
		2.07333	900	58
		2.07667	898	60
		2.08	895	58
		2.08333	924	53
		2.08667	928	53
		2.09	942	57
		2.09333	913	60
		2.09667	913	57
		2.1	904	55
		2.10333	931	52
		2.10667	929	52
		2.11	927	50
		2.11333	896	48
		2.11667	889	47
		2.12	900	47
		2.12333	901	49
		2.12667	898	49
		2.13	895	48
		2.13333	887	49
		2.13667	864	52
		2.14	832	53
		2.14333	808	51
		2.14667	799	51
		2.15	799	54
		2.15333	782	53
		2.15667	776	51
		2.16	773	48
		2.16333	765	48
		2.16667	795	45
		2.17	798	51
		2.17333	762	57
		2.17667	757	56
		2.18	746	51
		2.18333	742	48
		2.18667	740	44
		2.19	760	48
		2.19333	765	44
		2.19667	762	49
		2.2	752	46
		2.20333	751	47
		2.20667	738	49
		2.21	737	52
		2.21333	731	44
		2.21667	776	42
		2.22	786	56
		2.22333	772	52
		2.22667	792	51
		2.23	776	52
		2.23333	755	54
		2.23667	752	51
		2.24	740	52
		2.24333	701	58
		2.24667	701	54
		2.25	700	50
		2.25333	724	52
		2.25667	704	47
		2.26	719	49
		2.26333	698	45
		2.26667	707	50
		2.27	696	49
		2.27333	659	50
		2.27667	657	50
		2.28	659	48
		2.28333	641	52
		2.28667	660	55
		2.29	687	54
		2.29333	699	52
		2.29667	705	53
		2.3	714	63
		2.30333	704	67
		2.30667	672	62
		2.31	700	68
		2.31333	691	61
		2.31667	691	65
		2.32	660	62
		2.32333	630	68
		2.32667	645	64
		2.33	666	61
		2.33333	695	63
		2.33667	706	69
		2.34	677	65
		2.34333	659	59
		2.34667	634	56
		2.35	642	54
		2.35333	642	52
		2.35667	650	52
		2.36	660	52
		2.36333	650	59
		2.36667	684	62
		2.37	678	58
		2.37333	681	57
		2.37667	708	54
		2.38	701	61
		2.38333	702	62
		2.38667	676	66
		2.39	671	63
		2.39333	675	64
		2.39667	671	67
		2.4	677	60
		2.40333	665	57
		2.40667	669	53
		2.41	652	52
		2.41333	661	50
		2.41667	638	48
		2.42	603	45
		2.42333	607	49
		2.42667	627	44
		2.43	632	52
		2.43333	654	47
		2.43667	651	47
		2.44	655	49
		2.44333	663	45
		2.44667	663	48
		2.45	656	43
		2.45333	660	44
		2.45667	661	43
		2.46	666	48
		2.46333	653	46
		2.46667	658	46
		2.47	678	46
		2.47333	700	47
		2.47667	719	45
		2.48	706	58
		2.48333	710	50
		2.48667	698	53
		2.49	694	47
		2.49333	702	50
		2.49667	713	49
		2.5	706	44
		2.50333	712	48
		2.50667	684	52
		2.51	698	57
		2.51333	685	50
		2.51667	715	50
		2.52	722	55
		2.52333	741	53
		2.52667	749	71
		2.53	774	57
		2.53333	788	53
		2.53667	805	54
		2.54	828	56
		2.54333	824	54
		2.54667	827	54
		2.55	826	53
		2.55333	869	53
		2.55667	877	54
		2.56	922	52
		2.56333	939	52
		2.56667	950	53
		2.57	969	52
		2.57333	947	51
		2.57667	932	52
		2.58	909	50
		2.58333	884	60
		2.58667	894	82
		2.59	873	80
		2.59333	853	115
		2.59667	864	134
		2.6	848	127
		2.60333	857	139
		2.60667	838	147
		2.61	863	142
		2.61333	859	110
		2.61667	868	117
		2.62	874	133
		2.62333	847	124
		2.62667	861	117
		2.63	851	123
		2.63333	856	129
		2.63667	865	137
		2.64	856	133
		2.64333	863	136
		2.64667	864	149
		2.65	882	151
		2.65333	925	161
		2.65667	935	161
		2.66	948	162
		2.66333	918	171
		2.66667	930	190
		2.67	931	202
		2.67333	929	208
		2.67667	953	234
		2.68	968	252
		2.68333	979	260
		2.68667	997	269
		2.69	995	295
		2.69333	996	297
		2.69667	975	292
		2.7	1019	304
		2.70333	1022	320
		2.70667	993	333
		2.71	982	324
		2.71333	976	314
		2.71667	989	323
		2.72	968	349
		2.72333	960	356
		2.72667	992	348
		2.73	994	331
		2.73333	968	334
		2.73667	979	318
		2.74	989	304
		2.74333	1000	293
		2.74667	1002	312
		2.75	1036	325
		2.75333	1006	320
		2.75667	982	323
		2.76	991	329
		2.76333	990	341
		2.76667	999	349
		2.77	991	362
		2.77333	1003	379
		2.77667	990	360
		2.78	969	389
		2.78333	993	400
		2.78667	1016	386
		2.79	1038	365
		2.79333	1049	380
		2.79667	1063	370
		2.8	1056	366
		2.80333	1064	372
		2.80667	1089	372
		2.81	1113	379
		2.81333	1115	393
		2.81667	1122	385
		2.82	1121	389
		2.82333	1158	385
		2.82667	1152	376
		2.83	1182	360
		2.83333	1200	354
		2.83667	1187	365
		2.84	1184	385
		2.84333	1188	375
		2.84667	1196	361
		2.85	1201	369
		2.85333	1220	364
		2.85667	1204	388
		2.86	1219	393
		2.86333	1235	363
		2.86667	1221	379
		2.87	1223	387
		2.87333	1227	396
		2.87667	1216	417
		2.88	1250	423
		2.88333	1244	442
		2.88667	1252	438
		2.89	1232	421
		2.89333	1251	413
		2.89667	1250	431
		2.9	1239	447
		2.90333	1235	450
		2.90667	1230	425
		2.91	1260	411
		2.91333	1252	406
		2.91667	1231	408
		2.92	1262	398
		2.92333	1287	401
		2.92667	1296	404
		2.93	1300	398
		2.93333	1297	388
		2.93667	1299	381
		2.94	1301	389
		2.94333	1336	373
		2.94667	1346	395
		2.95	1365	379
		2.95333	1378	361
		2.95667	1391	350
		2.96	1408	356
		2.96333	1393	376
		2.96667	1366	382
		2.97	1414	375
		2.97333	1430	378
		2.97667	1434	389
		2.98	1451	400
		2.98333	1481	401
		2.98667	1481	427
		2.99	1482	449
		2.99333	1493	465
		2.99667	1507	478
		3	1498	458
		3.00333	1475	456
		3.00667	1474	451
		3.01	1477	446
		3.01333	1451	436
		3.01667	1465	424
		3.02	1504	412
		3.02333	1456	426
		3.02667	1470	416
		3.03	1460	413
		3.03333	1461	421
		3.03667	1442	411
		3.04	1434	421
		3.04333	1453	428
		3.04667	1452	437
		3.05	1453	432
		3.05333	1482	421
		3.05667	1502	405
		3.06	1545	407
		3.06333	1546	411
		3.06667	1582	436
		3.07	1595	437
		3.07333	1591	460
		3.07667	1612	437
		3.08	1615	444
		3.08333	1625	438
		3.08667	1627	416
		3.09	1654	419
		3.09333	1683	409
		3.09667	1694	399
		3.1	1704	397
		3.10333	1696	398
		3.10667	1679	395
		3.11	1668	405
		3.11333	1642	400
		3.11667	1647	403
		3.12	1647	395
		3.12333	1660	395
		3.12667	1646	395
		3.13	1650	396
		3.13333	1652	400
		3.13667	1647	384
		3.14	1641	375
		3.14333	1616	361
		3.14667	1612	345
		3.15	1602	303
		3.15333	1597	250
		3.15667	1574	181
		3.16	1530	177
		3.16333	1475	181
		3.16667	1416	185
		3.17	1337	185
		3.17333	1213	188
		3.17667	1078	192
		3.18	930	199
		3.18333	721	205
		3.18667	463	209
		3.19	166	211
		3.19333	149	214
		3.19667	154	222
		3.2	159	223
		3.20333	163	230
		3.20667	168	235
		3.21	171	235
		3.21333	174	240
		3.21667	180	248
		3.22	185	251
		3.22333	190	258
		3.22667	197	263
		3.23	204	265
		3.23333	214	271
		3.23667	217	275
		3.24	225	283
		3.24333	229	289
		3.24667	226	295
		3.25	230	300
		3.25333	239	306
		3.25667	244	313
		3.26	246	322
		3.26333	252	329
		3.26667	262	339
		3.27	266	347
		3.27333	275	355
		3.27667	281	370
		3.28	290	381
		3.28333	294	393
		3.28667	302	399
		3.29	311	410
		3.29333	317	422
		3.29667	327	434
		3.3	341	447
		3.30333	352	457
		3.30667	360	472
		3.31	371	484
		3.31333	384	500
		3.31667	395	515
		3.32	405	530
		3.32333	416	543
		3.32667	426	561
		3.33	435	574
		3.33333	445	587
		3.33667	458	603
		3.34	465	625
		3.34333	479	643
		3.34667	495	662
		3.35	512	678
		3.35333	525	701
		3.35667	540	725
		3.36	560	743
		3.36333	574	766
		3.36667	594	789
		3.37	613	816
		3.37333	638	845
		3.37667	661	881
		3.38	682	917
		3.38333	713	965
		3.38667	741	1032
		3.39	775	1118
		3.39333	807	1228
		3.39667	852	1371
		3.4	908	1563
		3.40333	981	1800
		3.40667	1075	2098
		3.41	1209	2456
		3.41333	1379	2872
		3.41667	1597	3338
		3.42	1861	3848
		3.42333	2181	4397
		3.42667	2550	4976
		3.43	2975	5572
		3.43333	3435	6176
		3.43667	3936	6782
		3.44	4455	7370
		3.44333	4992	7946
		3.44667	5536	8492
		3.45	6077	8996
		3.45333	6606	9451
		3.45667	7118	9852
		3.46	7604	10204
		3.46333	8050	13945
		3.46667	8457	33594
		3.47	8823	54257
		3.47333	9137	75774
		3.47667	15648	97960
		3.48	35205	120754
		3.48333	55739	144011
		3.48667	77081	167656
		3.49	99115	191733
		3.49333	121637	216201
		3.49667	144592	241275
		3.5	167805	266945
		3.50333	191390	293452
		3.50667	215314	320926
		3.51	239675	349652
		3.51333	264573	379843
		3.51667	290261	411699
		3.52	316751	445477
		3.52333	344354	481230
		3.52667	373304	519283
		3.53	403840	559811
		3.53333	436222	602912
		3.53667	470508	648636
		3.54	507059	697229
		3.54333	545833	748848
		3.54667	587342	803320
		3.55	631297	860401
		3.55333	678180	920265
		3.55667	727768	982552
		3.56	780367	1047125
		3.56333	835499	1113250
		3.56667	893546	1180401
		3.57	954130	1247680
		3.57333	1017316	1317864
		3.57667	1082319	1391342
		3.58	1148609	1462342
		3.58333	1216328	1530245
		3.58667	1284354	1594467
		3.59	1357668	1654078
		3.59333	1429553	1708773
		3.59667	1499353	1763586
		3.6	1564894	1813867
		3.60333	1626823	1858088
		3.60667	1683707	1896244
		3.61	1738314	1930370
		3.61333	1791257	1961128
		3.61667	1838569	1988543
		3.62	1881269	2013105
		3.62333	1917553	2032278
		3.62667	1948400	2049955
		3.63	1977928	2065088
		3.63333	2005036	2079263
		3.63667	2028143	2090737
		3.64	2046335	2098652
		3.64333	2061920	2104862
		3.64667	2075442	2109311
		3.65	2084743	2116058
		3.65333	2094008	2119967
		3.65667	2102324	2123208
		3.66	2109197	2123856
		3.66333	2114920	2123945
		3.66667	2118804	2125312
		3.67	2121825	2125535
		3.67333	2123151	2126037
		3.67667	2123583	2126742
		3.68	2124226	2127828
		3.68333	2122158	2128520
		3.68667	2119863	2127361
		3.69	2119425	2129268
		3.69333	2118936	2131073
		3.69667	2117621	2131972
		3.7	2116043	2133656
		3.70333	2114061	2132502
		3.70667	2112049	2132683
		3.71	2110166	2132501
		3.71333	2109389	2132053
		3.71667	2106617	2131019
		3.72	2106674	2127320
		3.72333	2105520	2122254
		3.72667	2103993	2114400
		3.73	2101171	2103258
		3.73333	2099306	2089427
		3.73667	2096210	2069944
		3.74	2090962	2049489
		3.74333	2083268	2026826
		3.74667	2073320	1998608
		3.75	2061064	1969571
		3.75333	2049003	1935692
		3.75667	2033473	1899171
		3.76	2016911	1861092
		3.76333	1997100	1822329
		3.76667	1974517	1781875
		3.77	1948879	1739984
		3.77333	1919961	1697139
		3.77667	1890215	1653489
		3.78	1859822	1608795
		3.78333	1827147	1564670
		3.78667	1791956	1520981
		3.79	1756187	1478923
		3.79333	1719551	1440485
		3.79667	1681148	1403501
		3.8	1642734	1368049
		3.80333	1605396	1334596
		3.80667	1568307	1302847
		3.81	1531738	1273027
		3.81333	1495548	1244995
		3.81667	1460557	1219069
		3.82	1428904	1195536
		3.82333	1397804	1173588
		3.82667	1368391	1154076
		3.83	1340291	1136102
		3.83333	1314081	1119950
		3.83667	1289467	1105762
		3.84	1266337	1093232
		3.84333	1244114	1082166
		3.84667	1223780	1072662
		3.85	1205054	1064555
		3.85333	1187425	1057727
		3.85667	1171022	1052073
		3.86	1155805	1047446
		3.86333	1142093	1043611
		3.86667	1129531	1041004
		3.87	1118212	1039140
		3.87333	1107750	1037832
		3.87667	1098311	1037006
		3.88	1089593	1036266
		3.88333	1081819	1036006
		3.88667	1074894	1035900
		3.89	1068495	1035720
		3.89333	1062951	1035451
		3.89667	1058255	1035005
		3.9	1054091	1033907
		3.90333	1050464	1032239
		3.90667	1047381	1029998
		3.91	1044774	1026762
		3.91333	1042698	1022887
		3.91667	1040704	1018084
		3.92	1039159	1012411
		3.92333	1037780	1005862
		3.92667	1036150	998365
		3.93	1034391	990398
		3.93333	1032362	982156
		3.93667	1030119	973132
		3.94	1027406	963828
		3.94333	1024058	954112
		3.94667	1020082	944370
		3.95	1015486	934783
		3.95333	1010144	925094
		3.95667	1004165	915764
		3.96	997436	906529
		3.96333	989912	897873
		3.96667	981981	889490
		3.97	973518	881656
		3.97333	964203	874258
		3.97667	954415	867222
		3.98	944484	860827
		3.98333	934014	854642
		3.98667	923584	849034
		3.99	912776	843942
		3.99333	901846	839191
		3.99667	891029	834923
		4	880407	830909
		4.00333	869743	826954
		4.00667	859244	823413
		4.01	848981	819931
		4.01333	839010	816711
		4.01667	829402	813490
		4.02	820238	810295
		4.02333	811411	807105
		4.02667	802917	803974
		4.03	794859	800899
		4.03333	787129	797546
		4.03667	779925	794072
		4.04	772979	790538
		4.04333	766386	786873
		4.04667	760308	783166
		4.05	754415	779116
		4.05333	749253	774955
		4.05667	744319	770698
		4.06	739961	766202
		4.06333	735848	761498
		4.06667	732183	756530
		4.07	728775	751321
		4.07333	725809	745627
		4.07667	722959	739060
		4.08	720135	731444
		4.08333	717113	722456
		4.08667	713904	712122
		4.09	709940	699683
		4.09333	705096	685033
		4.09667	698963	667879
		4.1	691013	647825
		4.10333	681028	624546
		4.10667	668154	597865
		4.11	652297	567746
		4.11333	632808	534315
		4.11667	609533	497716
		4.12	582091	458536
		4.12333	550670	417163
		4.12667	515066	374354
		4.13	476024	330809
		4.13333	434054	287080
		4.13667	389849	243735
		4.14	344102	201194
		4.14333	297677	160194
		4.14667	251209	122500
		4.15	205281	89833
		4.15333	160506	71610
		4.15667	119644	59115
		4.16	89270	49643
		4.16333	72796	42255
		4.16667	60697	36464
		4.17	51438	31809
		4.17333	44238	28020
		4.17667	38457	24993
		4.18	33807	22534
		4.18333	30041	20488
		4.18667	26937	18857
		4.19	24361	18097
		4.19333	22328	18410
		4.19667	20567	18709
		4.2	19178	18984
		4.20333	17967	19235
		4.20667	17008	19456
		4.21	16207	19658
		4.21333	15520	19840
		4.21667	14928	19988
		4.22	15006	20112
		4.22333	15201	20214
		4.22667	15378	20292
		4.23	15546	20345
		4.23333	15707	20371
		4.23667	15853	20386
		4.24	15995	20379
		4.24333	16117	20346
		4.24667	16226	20306
		4.25	16324	20247
		4.25333	16416	20171
		4.25667	16493	20083
		4.26	16564	19989
		4.26333	16622	19881
		4.26667	16673	19761
		4.27	16711	19637
		4.27333	16744	19511
		4.27667	16764	19380
		4.28	16783	19242
		4.28333	16793	19107
		4.28667	16797	18973
		4.29	16795	18836
		4.29333	16789	18702
		4.29667	16782	18575
		4.3	16771	18450
		4.30333	16756	18327
		4.30667	16739	18214
		4.31	16722	18107
		4.31333	16707	18003
		4.31667	16693	17907
		4.32	16674	17821
		4.32333	16659	17741
		4.32667	16640	17670
		4.33	16625	17610
		4.33333	16612	17561
		4.33667	16601	17516
		4.34	16594	17479
		4.34333	16585	17450
		4.34667	16574	17430
		4.35	16563	17417
		4.35333	16557	17413
		4.35667	16554	17417
		4.36	16551	17431
		4.36333	16544	17449
		4.36667	16542	17477
		4.37	16541	17515
		4.37333	16541	17558
		4.37667	16539	17609
		4.38	16538	17669
		4.38333	16537	17738
		4.38667	16532	17811
		4.39	16532	17891
		4.39333	16527	17981
		4.39667	16520	18080
		4.4	16520	18186
		4.40333	16515	18298
		4.40667	16513	18422
		4.41	16504	18551
		4.41333	16497	18689
		4.41667	16490	18842
		4.42	16480	19002
		4.42333	16472	19164
		4.42667	16462	19346
		4.43	16456	19540
		4.43333	16453	19747
		4.43667	16450	19965
		4.44	16447	20195
		4.44333	16442	20442
		4.44667	16438	20701
		4.45	16435	20974
		4.45333	16430	21263
		4.45667	16427	21564
		4.46	16426	21875
		4.46333	16426	22197
		4.46667	16428	22525
		4.47	16431	22861
		4.47333	16432	23197
		4.47667	16433	23531
		4.48	16437	23863
		4.48333	16437	24179
		4.48667	16445	24485
		4.49	17720	24773
		4.49333	19110	26620
		4.49667	20558	29299
		4.5	22162	32265
		4.50333	23868	35367
		4.50667	25639	38741
		4.51	27579	42277
		4.51333	29618	45981
		4.51667	31723	49947
		4.52	33934	54000
		4.52333	36305	58297
		4.52667	38741	62765
		4.53	41236	67298
		4.53333	43849	72072
		4.53667	46602	76987
		4.54	49404	81948
		4.54333	52253	87120
		4.54667	55146	92394
		4.55	58215	97657
		4.55333	61329	102975
		4.55667	64466	108365
		4.56	67627	113628
		4.56333	70807	118728
		4.56667	74099	123722
		4.57	77435	128526
		4.57333	80766	133011
		4.57667	84085	137118
		4.58	87369	140789
		4.58333	90604	143980
		4.58667	93843	146628
		4.59	97022	148677
		4.59333	100072	150076
		4.59667	102964	151000
		4.6	105679	151388
		4.60333	108184	151160
		4.60667	110466	150374
		4.61	112514	149410
		4.61333	114308	147969
		4.61667	115841	146082
		4.62	117108	144223
		4.62333	118123	142036
		4.62667	119025	139546
		4.63	119703	137150
		4.63333	120168	134594
		4.63667	120438	131875
		4.64	120513	129215
		4.64333	120526	126654
		4.64667	120479	124051
		4.65	120269	121443
		4.65333	119885	119097
		4.65667	119314	116866
		4.66	118537	114705
		4.66333	117700	112642
		4.66667	116695	110773
		4.67	115455	109161
		4.67333	113965	107671
		4.67667	112228	106317
		4.68	110375	105104
		4.68333	108432	104042
		4.68667	106269	103248
		4.69	103905	102613
		4.69333	101442	102108
		4.69667	99034	101731
		4.7	96491	101465
		4.70333	93845	101295
		4.70667	91322	101217
		4.71	88850	101208
		4.71333	86360	101280
		4.71667	83944	101419
		4.72	81734	101570
		4.72333	79570	101709
		4.72667	77462	101825
		4.73	75497	101899
		4.73333	73712	101922
		4.73667	72006	101879
		4.74	70384	101758
		4.74333	68848	101561
		4.74667	67419	101275
		4.75	66164	100894
		4.75333	64986	100426
		4.75667	63884	99859
		4.76	62856	99199
		4.76333	61899	98442
		4.76667	61019	97617
		4.77	60202	96736
		4.77333	59448	95770
		4.77667	58754	94735
		4.78	58110	93631
		4.78333	57543	92462
		4.78667	57006	91234
		4.79	56502	89960
		4.79333	56025	88638
		4.79667	55567	87279
		4.8	55117	85880
		4.80333	54685	84461
		4.80667	54256	83015
		4.81	53825	81546
		4.81333	53390	80061
		4.81667	52949	78569
		4.82	52493	77064
		4.82333	52025	75555
		4.82667	51546	74064
		4.83	51047	72588
		4.83333	50531	71120
		4.83667	49993	69658
		4.84	49448	68211
		4.84333	48883	66773
		4.84667	48301	65348
		4.85	47704	63945
		4.85333	47100	62560
		4.85667	46476	61190
		4.86	45846	59844
		4.86333	45206	58522
		4.86667	44554	57224
		4.87	43921	55952
		4.87333	43289	54705
		4.87667	42654	53486
		4.88	42011	52306
		4.88333	41364	51174
		4.88667	40715	50063
		4.89	40066	48982
		4.89333	39417	47932
		4.89667	38765	46908
		4.9	38118	45913
		4.90333	37469	44936
		4.90667	36818	43993
		4.91	36164	43075
		4.91333	35517	42182
		4.91667	34875	41318
		4.92	34256	40485
		4.92333	33636	39675
		4.92667	33018	38889
		4.93	32406	38131
		4.93333	31797	37407
		4.93667	31194	36711
		4.94	30601	36041
		4.94333	30014	35391
		4.94667	29437	34765
		4.95	28865	34159
		4.95333	28309	33581
		4.95667	27762	33027
		4.96	27226	32496
		4.96333	26698	31986
		4.96667	26193	31503
		4.97	25706	31038
		4.97333	25231	30594
		4.97667	24770	30171
		4.98	24323	29775
		4.98333	23892	29400
		4.98667	23473	29044
		4.99	23070	28703
		4.99333	22678	28388
		4.99667	22300	28090
		5	21938	27808
		5.00333	21595	27541
		5.00667	21264	27292
		5.01	20950	27059
		5.01333	20661	26842
		5.01667	20390	26642
		5.02	20131	26453
		5.02333	19890	26278
		5.02667	19664	26112
		5.03	19459	25965
		5.03333	19267	25823
		5.03667	19087	25689
		5.04	18923	25567
		5.04333	18770	25454
		5.04667	18635	25341
		5.05	18516	25238
		5.05333	18410	25144
		5.05667	18316	25066
		5.06	18237	24996
		5.06333	18289	24927
		5.06667	18647	24865
		5.07	19012	24809
		5.07333	19379	24750
		5.07667	19738	24702
		5.08	20089	24667
		5.08333	20435	24637
		5.08667	20768	24612
		5.09	21089	24594
		5.09333	21393	24576
		5.09667	21685	24561
		5.1	21946	24564
		5.10333	22183	24575
		5.10667	22405	24587
		5.11	22594	24600
		5.11333	22761	24616
		5.11667	22899	24642
		5.12	23015	24680
		5.12333	23098	24721
		5.12667	23156	24762
		5.13	23193	24803
		5.13333	23211	24845
		5.13667	23201	24911
		5.14	23172	24975
		5.14333	23129	25034
		5.14667	23068	25096
		5.15	22987	25166
		5.15333	22896	25247
		5.15667	22792	25322
		5.16	22677	25397
		5.16333	22558	25470
		5.16667	22429	25540
		5.17	22292	25622
		5.17333	22152	25703
		5.17667	22006	25780
		5.18	21858	25846
		5.18333	21708	25907
		5.18667	21557	25981
		5.19	21405	26043
		5.19333	21250	26100
		5.19667	21094	26149
		5.2	20936	26190
		5.20333	20784	26238
		5.20667	20633	26274
		5.21	20481	26304
		5.21333	20330	26325
		5.21667	20180	26340
		5.22	20033	26344
		5.22333	19892	26348
		5.22667	19823	26351
		5.23	19923	26347
		5.23333	20039	26342
		5.23667	20155	26328
		5.24	20263	26317
		5.24333	20375	26305
		5.24667	20497	26290
		5.25	20619	26270
		5.25333	20739	26251
		5.25667	20872	26234
		5.26	21000	26218
		5.26333	21118	26200
		5.26667	21255	26186
		5.27	21388	26298
		5.27333	21518	26530
		5.27667	21640	26772
		5.28	21773	26982
		5.28333	21910	27217
		5.28667	22055	27443
		5.29	22193	27678
		5.29333	22456	27885
		5.29667	23005	28098
		5.3	23528	28279
		5.30333	24041	28475
		5.30667	24543	28638
		5.31	25017	28814
		5.31333	25462	28966
		5.31667	25889	29140
		5.32	26307	29294
		5.32333	26737	29453
		5.32667	27134	29596
		5.33	27516	29752
		5.33333	27867	29954
		5.33667	28221	30092
		5.34	28558	30285
		5.34333	28896	30435
		5.34667	29239	30583
		5.35	29523	30770
		5.35333	29791	30958
		5.35667	30041	31111
		5.36	30285	31289
		5.36333	30504	31466
		5.36667	30766	31648
		5.37	31004	31838
		5.37333	31221	32021
		5.37667	31437	32177
		5.38	31658	32357
		5.38333	31864	32549
		5.38667	32121	32715
		5.39	32352	32939
		5.39333	32571	33109
		5.39667	32768	33314
		5.4	32972	33533
		5.40333	33193	33706
		5.40667	33435	33878
		5.41	33644	34105
		5.41333	33869	34329
		5.41667	34097	34532
		5.42	34303	34766
		5.42333	34532	34978
		5.42667	34777	35184
		5.43	35000	35406
		5.43333	35281	35633
		5.43667	35548	35835
		5.44	35761	36049
		5.44333	35968	36253
		5.44667	36213	36480
		5.45	36464	36678
		5.45333	36709	36860
		5.45667	36928	37101
		5.46	37152	37330
		5.46333	37418	37520
		5.46667	37672	37746
		5.47	37892	37963
		5.47333	38117	38160
		5.47667	38337	38352
		5.48	38572	38568
		5.48333	38801	38786
		5.48667	39000	38969
		5.49	39215	39142
		5.49333	39423	39303
		5.49667	39639	39446
		5.5	39887	39594
		5.50333	40095	39772
		5.50667	40280	39968
		5.51	40514	40121
		5.51333	40687	40251
		5.51667	40878	40423
		5.52	41079	40560
		5.52333	41279	40695
		5.52667	41462	40820
		5.53	41641	40928
		5.53333	41796	41051
		5.53667	41972	41196
		5.54	42168	41348
		5.54333	42337	41505
		5.54667	42508	41648
		5.55	42710	41778
		5.55333	42835	41897
		5.55667	42988	42012
		5.56	43119	42131
		5.56333	43258	42249
		5.56667	43381	42389
		5.57	43528	42501
		5.57333	43635	42606
		5.57667	43771	42733
		5.58	43916	42838
		5.58333	44046	42966
		5.58667	44178	43060
		5.59	44309	43134
		5.59333	44381	43242
		5.59667	44449	43335
		5.6	44525	43439
		5.60333	44629	43577
		5.60667	44725	43684
		5.61	44813	43771
		5.61333	44936	43846
		5.61667	45001	43936
		5.62	45094	44037
		5.62333	45201	44145
		5.62667	45272	44233
		5.63	45365	44330
		5.63333	45442	44442
		5.63667	45518	44563
		5.64	45568	44679
		5.64333	45628	44808
		5.64667	45723	44884
		5.65	45826	44993
		5.65333	45927	45119
		5.65667	45995	45215
		5.66	46050	45351
		5.66333	46127	45464
		5.66667	46214	45580
		5.67	46300	45694
		5.67333	46386	45765
		5.67667	46390	45857
		5.68	46476	45952
		5.68333	46542	46033
		5.68667	46614	46123
		5.69	46667	46191
		5.69333	46770	46296
		5.69667	46857	46349
		5.7	46921	46445
		5.70333	47012	46524
		5.70667	47113	46578
		5.71	47176	46669
		5.71333	47266	46756
		5.71667	47327	46869
		5.72	47383	46989
		5.72333	47459	47077
		5.72667	47541	47190
		5.73	47679	47283
		5.73333	47776	47396
		5.73667	47853	47515
		5.74	47944	47634
		5.74333	48030	47756
		5.74667	48105	47858
		5.75	48162	48000
		5.75333	48265	48128
		5.75667	48322	48247
		5.76	48373	48363
		5.76333	48467	48484
		5.76667	48558	48593
		5.77	48639	48713
		5.77333	48722	48845
		5.77667	48806	48984
		5.78	48873	49105
		5.78333	48946	49247
		5.78667	49019	49409
		5.79	49125	49562
		5.79333	49207	49704
		5.79667	49332	49883
		5.8	49423	50064
		5.80333	49531	50248
		5.80667	49599	50433
		5.81	49698	50628
		5.81333	49833	50846
		5.81667	49948	51066
		5.82	50038	51297
		5.82333	50153	51560
		5.82667	50276	51821
		5.83	50394	52129
		5.83333	50539	52485
		5.83667	50668	52834
		5.84	50809	53235
		5.84333	50957	53720
		5.84667	51133	54273
		5.85	51291	54892
		5.85333	51485	55638
		5.85667	51683	56589
		5.86	51885	58167
		5.86333	52096	66425
		5.86667	52291	77202
		5.87	52537	90893
		5.87333	52816	107800
		5.87667	53108	128028
		5.88	53423	151545
		5.88333	53769	178245
		5.88667	54170	207987
		5.89	54623	240646
		5.89333	55149	276125
		5.89667	55737	314277
		5.9	56475	354854
		5.90333	57409	397368
		5.90667	59708	440934
		5.91	68116	484096
		5.91333	79383	524619
		5.91667	94012	559540
		5.92	112344	585503
		5.92333	134478	599689
		5.92667	160351	600696
		5.93	189854	589175
		5.93333	222849	567727
		5.93667	259317	539125
		5.94	299326	506428
		5.94333	342962	472402
		5.94667	390272	438829
		5.95	441120	407308
		5.95333	494954	379515
		5.95667	550397	356785
		5.96	604910	340082
		5.96333	654427	329506
		5.96667	693523	324506
		5.97	716831	324315
		5.97333	721134	328608
		5.97667	706828	337087
		5.98	677544	349502
		5.98333	638201	366039
		5.98667	593317	386512
		5.99	546270	410857
		5.99333	499252	439048
		5.99667	453627	471047
		6	410222	506754
		6.00333	369453	546057
		6.00667	331568	588763
		6.01	296684	634619
		6.01333	264844	683375
		6.01667	236042	734551
		6.02	210226	787672
		6.02333	187315	842148
		6.02667	167270	897312
		6.03	150084	952420
		6.03333	136119	1006647
		6.03667	126473	1059105
		6.04	121503	1108793
		6.04333	120304	1154833
		6.04667	122032	1196343
		6.05	126224	1232499
		6.05333	132526	1262711
		6.05667	140861	1286538
		6.06	151082	1304363
		6.06333	163158	1316115
		6.06667	177123	1321823
		6.07	192930	1322064
		6.07333	210523	1317401
		6.07667	229867	1309599
		6.08	250915	1298614
		6.08333	273601	1285492
		6.08667	297835	1342987
		6.09	323515	1398968
		6.09333	350523	1453666
		6.09667	378701	1505709
		6.1	407882	1556473
		6.10333	437862	1607419
		6.10667	468407	1656876
		6.11	499249	1706077
		6.11333	530075	1755049
		6.11667	560556	1801955
		6.12	590350	1848938
		6.12333	619100	1895551
		6.12667	646480	1941644
		6.13	672173	1987475
		6.13333	696044	2030311
		6.13667	717862	2072497
		6.14	737360	2110876
		6.14333	754399	2149350
		6.14667	768914	2183627
		6.15	816823	2216907
		6.15333	873378	2247624
		6.15667	931479	2274507
		6.16	990423	2300191
		6.16333	1049726	2321355
		6.16667	1108810	2338122
		6.17	1167249	2353442
		6.17333	1224211	2365678
		6.17667	1279294	2371366
		6.18	1332903	2374035
		6.18333	1384972	2370202
		6.18667	1436083	2359298
		6.19	1484996	2340077
		6.19333	1532380	2314814
		6.19667	1579742	2279884
		6.2	1626414	2239237
		6.20333	1672827	2187260
		6.20667	1718027	2129715
		6.21	1763762	2066554
		6.21333	1808852	1998703
		6.21667	1852952	1926219
		6.22	1898003	1855598
		6.22333	1940632	1783654
		6.22667	1983257	1712273
		6.23	2025947	1641900
		6.23333	2064803	1573876
		6.23667	2103872	1505495
		6.24	2138374	1440183
		6.24333	2174482	1373259
		6.24667	2207326	1306807
		6.25	2240440	1240695
		6.25333	2269584	1174777
		6.25667	2300135	1109376
		6.26	2328007	1044542
		6.26333	2353734	981411
		6.26667	2378496	920005
		6.27	2398026	860868
		6.27333	2415319	804157
		6.27667	2430324	750225
		6.28	2440871	699186
		6.28333	2449283	650996
		6.28667	2456826	605801
		6.29	2459863	563483
		6.29333	2459349	524003
		6.29667	2457941	487280
		6.3	2452788	453207
		6.30333	2439664	421646
		6.30667	2421378	392460
		6.31	2395369	365499
		6.31333	2360911	340631
		6.31667	2316861	317692
		6.32	2266709	296562
		6.32333	2211366	277102
		6.32667	2152196	259199
		6.33	2087069	242730
		6.33333	2017991	227565
		6.33667	1946859	213631
		6.34	1877046	200805
		6.34333	1807878	188977
		6.34667	1739792	178074
		6.35	1671781	168009
		6.35333	1606964	158704
		6.35667	1543926	150096
		6.36	1483197	142112
		6.36333	1422307	134718
		6.36667	1361225	127867
		6.37	1301460	121505
		6.37333	1241837	115591
		6.37667	1182337	110092
		6.38	1123467	104960
		6.38333	1064947	100171
		6.38667	1007530	95726
		6.39	951678	91561
		6.39333	897506	87660
		6.39667	845498	84000
		6.4	795756	80570
		6.40333	748516	77361
		6.40667	703715	74336
		6.41	661434	71504
		6.41333	621643	68827
		6.41667	584250	66326
		6.42	549213	63979
		6.42333	516416	61766
		6.42667	485771	59710
		6.43	457168	57788
		6.43333	430497	56009
		6.43667	405625	54340
		6.44	382444	52814
		6.44333	360868	51428
		6.44667	340774	50165
		6.45	322051	49083
		6.45333	304597	48143
		6.45667	288349	47379
		6.46	273200	46809
		6.46333	259069	46506
		6.46667	245871	46502
		6.47	233551	46889
		6.47333	222014	47663
		6.47667	211208	48879
		6.48	201082	50446
		6.48333	191588	52391
		6.48667	182682	54756
		6.49	174325	57512
		6.49333	166456	60642
		6.49667	159051	64189
		6.5	152091	68172
		6.50333	145520	72600
		6.50667	139338	77450
		6.51	133518	82757
		6.51333	128025	88516
		6.51667	122819	94703
		6.52	117913	101294
		6.52333	113265	108294
		6.52667	108880	115700
		6.53	104759	123456
		6.53333	100857	131532
		6.53667	97189	139878
		6.54	93732	148466
		6.54333	90521	157243
		6.54667	87525	166128
		6.55	84702	175071
		6.55333	82113	183991
		6.55667	79729	192819
		6.56	77566	201473
		6.56333	75675	209835
		6.56667	74050	217871
		6.57	72746	225492
		6.57333	71768	232610
		6.57667	71263	239136
		6.58	71312	245016
		6.58333	72019	250194
		6.58667	73759	254623
		6.59	76352	258244
		6.59333	79737	261010
		6.59667	83788	262912
		6.6	88459	263966
		6.60333	93747	264139
		6.60667	99661	263459
		6.61	106134	261958
		6.61333	113198	259653
		6.61667	120824	256638
		6.62	128962	252926
		6.62333	137652	248575
		6.62667	146843	243670
		6.63	156481	238266
		6.63333	166500	232428
		6.63667	176874	226225
		6.64	187534	219715
		6.64333	198414	212974
		6.64667	209475	206075
		6.65	220619	199061
		6.65333	231735	191975
[truncated: 5,804 more rows]

## Sheet: Fig.2c
	Fig.2c	Solid-phase binding assay
		Absorbance at 450 nm
				Bt-PA modified with
	Binder	-		-		DHA		GA		GO		MG		GC		3-DG		Glc
	Immobilized with	BSA	H2B	BSA	H2B	BSA	H2B	BSA	H2B	BSA	H2B	BSA	H2B	BSA	H2B	BSA	H2B	BSA	H2B
		0.041	0.042	0.041	0.058	0.043	0.271	0.052	0.133	0.044	0.075	0.049	0.126	0.049	0.097	0.045	0.091	0.044	0.128
		0.039	0.039	0.041	0.057	0.044	0.245	0.052	0.117	0.044	0.077	0.048	0.124	0.049	0.096	0.044	0.077	0.044	0.117
		0.04	0.038	0.041	0.061	0.044	0.253	0.052	0.13	0.044	0.079	0.049	0.117	0.048	0.093	0.044	0.089	0.044	0.13

## Sheet: Fig.2d
	Fig.2d	SPR
		Response unit
	sec	+DHA	+GO	+MG	+GA	+GCA	+3-DG	+Glc	BSA
	0	0	0	0	0	-0.0708	0.092773	0	0
	1	-1.30322	-1.25586	-1.26172	12.3233	-0.13623	0	-1.2666	-1.29199
	2	-2.47363	-2.57129	-2.60645	12.3019	-0.27271	-0.11548	-2.60645	-2.70801
	3	-3.81152	-3.88477	-3.9375	12.2015	-0.40625	-0.12012	-3.92578	-3.91016
	4	-5.11768	-5.18262	-5.17383	12.1329	-0.34619	-0.25098	-5.14453	-5.18164
	5	-6.21924	-6.33008	-6.22266	12.0929	0.067627	-0.31567	-6.34961	-6.33105
	6	-7.1333	-7.14746	-7.35547	12.4056	-0.53516	-0.62109	-7.18457	-7.72266
	7	-8.50879	-8.71191	-8.71875	11.8932	-0.56885	-0.64697	-8.70508	-8.77344
	8	-9.7417	-10.251	-10.1582	11.4005	-0.90015	-0.53687	-10.1406	-10.1338
	9	-11.2173	-11.5977	-11.3945	11.4745	-0.92163	-0.44653	-11.4863	-11.4922
	10	-12.0464	-13.1563	-19.623	11.265	6.12573	-0.39478	-12.7041	-12.5361
	11	-17.3315	-22.1436	-4.37891	18.7616	4.47778	-2.47339	-24.9219	-19.7549
	12	-3.49365	-13.7822	24.0977	12.1175	24.0432	-2.9104	-14.3994	-17.8516
	13	14.0288	-8.75488	56.6982	25.7938	44.1125	-1.12524	-6.34082	-16.8721
	14	35.4897	-1.87891	87.2207	41.3001	56.7781	-3.09692	7.11133	-13.3408
	15	57.2686	4.31152	115.157	50.8607	69.689	-3.43945	21.0205	-9.81055
	16	79.332	9.99023	141.328	62.0699	81.8567	-3.6272	35.0869	-6.5918
	17	101.525	15.2061	165.861	73.1981	93.1345	-3.78491	49.0195	-3.7334
	18	123.924	20.0371	189.026	84.1844	103.636	-3.97021	63.0439	-0.92481
	19	146.47	24.5469	210.771	94.6153	113.21	-4.19409	77.0146	1.72656
	20	168.849	28.7988	231.051	104.485	122.019	-4.37451	90.915	4.16797
	21	190.95	32.6328	250.094	113.7	130.158	-4.57397	104.578	6.43262
	22	212.209	36.1387	267.956	122.489	137.649	-4.74707	118.177	8.60547
	23	232.049	39.4688	284.556	130.485	144.568	-4.91699	131.453	10.5645
	24	250.068	42.377	298.896	138.062	150.934	-5.05713	144.256	12.4248
	25	266.379	45.1172	310.497	145.113	157.004	-5.24414	156.264	14.1475
	26	281.112	47.6191	319.672	151.737	162.671	-5.38892	167.135	15.7803
	27	294.659	49.2754	327.046	157.94	168.067	-5.53467	177.216	17.2578
	28	306.937	50.1689	333.104	163.936	173.281	-5.66748	186.499	18.6094
	29	318.602	50.1973	338.233	169.502	178.09	-5.79858	195.258	19.957
	30	329.259	49.7422	342.624	174.86	182.805	-5.93066	203.563	21.1387
	31	339.48	48.9932	346.504	179.933	187.333	-6.07715	211.303	22.1846
	32	349.202	47.9561	349.927	184.84	191.641	-6.23291	218.611	23.1064
	33	358.655	46.6885	352.942	189.494	195.791	-6.38867	225.702	24.085
	34	370.74	45.4072	356.136	193.997	199.729	-6.58643	232.782	24.9521
	35	389.312	44.0547	359.401	198.372	203.717	-6.73999	239.672	25.7676
	36	408.264	42.7188	401.035	202.506	207.428	-6.87109	232.782	26.6113
	37	427.142	41.3125	420.014	206.461	211.012	-7.00464	275.998	27.3633
	38	446.013	40.0547	399.463	210.389	214.452	-7.15088	275.998	28.1074
	39	465.005	44.0547	401.035	214.119	217.903	-7.31665	289.31	28.8105
	40	483.966	45.4072	411.357	217.674	221.07	-7.46533	302.155	29.4004
	41	502.723	45.7617	420.776	221.049	224.242	-7.60522	314.731	29.9824
	42	521.56	49.3389	429.526	224.405	227.299	-7.74048	326.897	30.5713
	43	540.222	52.2275	437.544	227.671	230.246	-7.90723	339.03	31.0234
	44	558.659	54.5703	445.015	230.773	233.126	-8.04712	350.855	31.4326
	45	577.146	56.7285	452.016	233.846	235.829	-8.22583	362.484	31.8066
	46	595.578	58.5332	458.621	236.752	238.42	-8.38696	374.044	32.0342
	47	613.738	60.2842	464.863	239.555	241.082	-8.52637	385.499	32.2998
	48	631.814	61.8467	470.828	242.385	243.587	-8.65356	396.73	32.4277
	49	649.7	63.3389	476.442	244.962	245.994	-8.7915	408.023	32.4844
	50	667.441	64.5176	481.907	247.632	248.417	-8.92627	419.061	32.4629
	51	685.066	65.6709	487.257	250.116	250.68	-9.07544	429.891	32.5107
	52	702.428	66.8555	492.535	252.457	252.988	-9.20728	440.65	32.4072
	53	719.527	67.8193	497.706	254.912	255.154	-9.33496	451.289	32.3262
	54	736.358	68.5635	502.845	257.335	257.282	-9.46729	461.669	32.3271
	55	753.074	69.5352	507.9	259.614	259.382	-9.58691	472.006	32.2695
	56	769.646	70.2012	512.832	261.84	261.405	-9.70532	482.055	32.1553
	57	785.936	70.7832	517.633	264.001	263.409	-9.81763	492.025	32.042
	58	801.99	71.373	522.447	266.079	265.273	-9.92969	501.932	31.9023
	59	817.919	71.8535	527.105	268.193	267.094	-10.0474	511.719	31.7861
	60	833.7	72.3105	531.736	270.145	268.922	-10.1841	521.25	31.667
	61	849.254	72.7861	536.202	271.976	270.61	-10.2974	530.638	31.6152
	62	864.48	73.1191	540.612	273.975	272.303	-10.415	539.913	31.4531
	63	879.582	73.418	544.971	275.888	274.004	-10.542	548.99	31.2832
	64	894.381	73.6719	549.125	277.644	275.569	-10.668	558.001	31.1787
	65	909.033	73.959	553.139	279.414	277.156	-10.7925	566.943	31.0508
	66	923.371	74.2041	557.047	281.116	278.689	-10.9233	575.658	30.9463
	67	937.551	74.3633	560.711	282.749	280.167	-11.0491	584.297	30.8193
	68	951.453	74.5898	564.069	284.404	281.689	-11.1716	592.765	30.6797
	69	965.111	74.835	567.089	286.084	283.162	-11.2993	601.073	30.5059
	70	978.664	75.0674	569.935	287.658	284.518	-11.4248	609.29	30.3037
	71	991.901	75.1992	572.658	289.168	285.747	-11.5422	617.333	30.1787
	72	1005.05	75.3379	575.178	290.715	287.115	-11.6355	625.275	29.9219
	73	1017.87	75.4756	577.632	292.221	288.502	-11.7434	633.131	29.7617
	74	1030.51	75.6055	579.947	293.717	289.816	-11.8633	640.84	29.543
	75	1043.01	75.7285	582.108	295.073	291.159	-11.9622	648.5	29.3096
	76	1055.41	75.8301	584.112	296.452	292.373	-12.0723	655.995	29.0771
	77	1067.45	76.0195	586.076	297.831	293.501	-12.1653	663.382	28.9287
	78	1079.31	76.0703	587.955	299.168	294.64	-12.2637	670.615	28.6113
	79	1091.12	76.124	589.747	300.357	295.817	-12.3359	677.854	28.3242
	80	1102.64	76.1816	591.452	301.657	296.856	-12.449	684.981	28.001
	81	1113.92	76.1875	593.026	302.869	297.904	-12.582	691.928	27.6523
	82	1125.09	76.2236	594.578	303.95	298.918	-12.7073	698.766	27.3193
	83	1136.12	76.2598	596.156	305.007	299.907	-12.8535	705.626	26.9961
	84	1146.96	76.2695	597.496	306.233	300.883	-12.9888	712.314	26.6963
	85	1157.5	76.2168	598.659	307.268	301.805	-13.1541	718.926	26.3594
	86	1167.94	76.1406	599.841	308.302	302.757	-13.2639	725.449	26.0605
	87	1178.1	76.0322	600.936	309.435	303.642	-13.373	731.865	25.7285
	88	1188.04	75.8467	601.888	310.352	304.51	-13.4849	738.083	25.3857
	89	1197.9	75.665	602.907	311.388	305.385	-13.5771	744.333	25.0508
	90	1207.49	75.5049	603.8	312.37	306.168	-13.6448	750.475	24.7441
	91	1216.75	75.2803	604.653	313.29	306.927	-13.7356	756.487	24.3877
	92	1225.61	74.9014	605.352	314.169	307.809	-13.8464	762.274	24.0508
	93	1234.39	74.4727	606.059	315.127	308.578	-13.9465	768.005	23.7188
	94	1242.82	73.9473	606.677	315.954	309.386	-14.0325	773.614	23.3516
	95	1251.11	73.3887	607.162	316.786	310.17	-14.1499	779.034	22.9482
	96	1259.24	72.8672	607.595	317.637	310.75	-14.2974	784.37	22.5723
	97	1266.91	72.2559	608.026	318.426	311.339	-14.4019	789.467	22.167
	98	1274.27	71.6348	608.553	319.207	312.088	-14.4934	794.535	21.6816
	99	1281.5	70.9688	608.948	319.96	312.814	-14.6001	799.406	21.1846
	100	1288.49	70.2344	609.388	320.75	313.441	-14.668	804.073	20.7109
	101	1295.38	69.416	609.673	321.482	314.205	-14.7363	808.753	20.2383
	102	1301.87	68.6006	609.997	322.307	314.921	-14.8062	813.263	19.7197
	103	1308.22	67.7295	610.254	323.031	315.512	-14.8691	817.743	19.1514
	104	1314.32	66.8857	610.66	323.772	316.108	-14.9473	822.085	18.6611
	105	1320.14	65.9775	610.973	324.459	316.751	-15.0688	826.216	18.1123
	106	1325.87	65.083	611.137	325.067	317.259	-15.1848	830.285	17.4961
	107	1331.45	64.2178	611.463	325.7	317.846	-15.2681	834.293	16.8994
	108	1336.68	63.2627	611.545	326.394	318.482	-15.3188	838.195	16.3008
	109	1341.8	62.2959	611.576	327.042	319.035	-15.4014	841.97	15.668
	110	1346.62	61.3369	611.669	327.749	319.618	-15.4849	845.684	15.0449
	111	1351.31	60.4756	611.727	328.425	320.264	-15.5771	849.144	14.3662
	112	1355.84	59.4727	611.712	329.108	320.783	-15.6865	852.555	13.7646
	113	1360.2	58.4639	611.585	329.714	321.302	-15.7695	855.947	13.0859
	114	1364.28	57.4668	611.422	330.278	321.851	-15.8599	859.09	12.2773
	115	1368.22	56.4043	611.293	330.855	322.44	-15.9375	862.244	11.5723
	116	1372.07	55.417	611.053	331.455	323.02	-15.9995	865.297	10.9141
	117	1375.57	54.3145	610.899	332.056	323.595	-16.0425	868.296	10.209
	118	1379.05	53.4707	610.875	332.918	324.209	-16.1011	871.086	9.46191
	119	1382.44	52.4883	610.575	333.551	324.283	-16.3359	873.97	8.7168
	120	1385.5	51.1865	610.171	333.639	324.819	-16.3708	876.638	7.88965
	121	1388.28	50.0645	609.854	334.294	325.385	-16.4819	879.147	7.07813
	122	1391.06	48.9365	609.577	334.971	325.857	-16.5413	881.468	6.16504
	123	1393.74	47.8457	609.3	335.46	326.276	-16.6138	883.911	5.31836
	124	1396.2	46.7178	609.031	335.891	326.666	-16.6885	886.205	4.4082
	125	1398.52	45.5596	608.667	336.373	327.065	-16.7678	888.436	3.60742
	126	1400.52	44.3105	608.187	336.755	327.475	-16.8423	890.597	2.71191
	127	1402.58	43.041	607.699	337.205	327.795	-16.8813	892.698	1.86133
	128	1404.45	41.8672	607.267	337.543	328.145	-16.9563	894.597	0.880859
	129	1406.14	40.5176	606.801	337.984	328.639	-17.0459	896.461	-0.10938
	130	1408.01	47.0928	615.977	338.514	326.809	-17.1653	902.267	3.23438
	131	1414.56	41.6074	607.889	336.318	338.258	-8.8208	908.314	1.88867
	132	1415.16	50.2324	614.004	349.869	317.825	-24.6055	916.026	7.42969
	133	1415.03	50.2842	612.272	328.902	326.324	-15.4097	916.734	7.72266
	134	1414.13	49.8281	610.553	337.549	325.68	-15.2869	916.606	7.56348
	135	1413.17	49.1934	608.921	337.155	325.229	-15.3015	916.389	7.23145
	136	1412.3	48.5342	607.395	336.797	324.374	-15.5664	915.954	6.9375
	137	1411.28	47.9023	605.921	336.208	323.966	-15.5093	915.522	6.40918
	138	1410.49	47.2949	604.595	335.806	323.447	-15.5295	915.07	5.91211
	139	1409.54	46.5264	603.258	335.472	323.017	-15.6108	914.629	5.45801
	140	1408.62	45.8369	601.823	335.05	322.785	-15.5305	914.279	5.10547
	141	1407.78	45.082	600.663	334.844	322.251	-15.7571	913.835	4.40527
	142	1406.79	44.4199	599.203	334.452	321.786	-15.814	913.309	3.84961
	143	1406.02	43.6133	598.11	333.95	321.403	-15.7671	912.794	3.26367
	144	1405.1	42.7734	596.723	333.694	321.069	-15.8398	912.206	2.74219
	145	1404.17	42.1611	595.463	333.369	320.72	-15.8164	911.779	2.26953
	146	1403.41	41.4648	594.52	333.135	320.456	-15.7786	911.245	1.59277
	147	1402.65	40.8662	593.279	332.832	320.015	-15.864	910.813	1.07422
	148	1401.69	39.8984	592.024	332.522	319.737	-15.9734	910.264	0.481445
	149	1400.96	39.1992	590.869	332.29	319.332	-16.0422	909.727	-0.08887
	150	1400.21	38.5244	589.799	332.014	318.979	-16.1211	909.173	-0.79395
	151	1399.41	37.7842	588.748	331.625	318.749	-16.1267	908.76	-1.37207
	152	1398.63	37.1367	587.65	331.387	318.468	-16.1191	908.1	-1.95117
	153	1397.86	36.4023	586.625	331.176	318.245	-16.1519	907.646	-2.5625
	154	1397.09	35.6416	585.41	330.997	317.979	-16.1201	907.161	-3.17188
	155	1396.38	34.8555	584.368	330.726	317.562	-16.1626	906.561	-3.82324
	156	1395.64	34.1367	583.476	330.318	317.282	-16.3286	906.012	-4.4668
	157	1394.89	33.4619	582.333	330.108	317.342	-16.1284	905.514	-5.05566
	158	1394.13	32.7422	581.315	330.076	317	-16.335	904.889	-5.62207
	159	1393.42	32.1025	580.284	329.794	316.828	-16.2317	904.516	-6.24707
	160	1392.71	31.3965	579.233	329.553	316.601	-16.3452	903.855	-6.84082
	161	1392.06	30.6104	578.33	329.233	316.302	-16.3188	903.262	-7.34766
	162	1391.2	30.0254	577.336	329.117	316.057	-16.2849	902.75	-7.97656
	163	1390.49	29.1826	576.232	328.962	316.031	-16.2988	902.371	-8.70898
	164	1389.7	28.5293	575.259	328.823	315.681	-16.4048	901.931	-9.36133
	165	1389.14	27.9121	574.284	328.551	315.48	-16.4023	901.197	-9.92188
	166	1388.41	27.0293	573.158	328.426	315.286	-16.3198	900.704	-10.665
	167	1387.66	26.3418	572.228	328.326	315.1	-16.3789	900.282	-11.1641
	168	1387.09	25.7441	571.316	328.117	314.982	-16.4177	899.65	-11.959
	169	1386.38	24.9893	570.347	327.893	314.816	-16.4348	899.126	-12.5859
	170	1385.72	24.2959	569.492	327.771	314.619	-16.4978	898.586	-13.1797
	171	1385	23.5371	568.571	327.576	314.369	-16.5454	898.107	-13.8057
	172	1384.35	22.7822	567.59	327.278	314.206	-16.5256	897.563	-14.457
	173	1383.7	22.1025	566.647	327.098	313.996	-16.6082	896.998	-15.1064
	174	1383.06	21.46	565.729	326.903	313.761	-16.8286	896.527	-15.6895
	175	1382.4	20.8164	564.812	326.669	313.738	-16.6714	896.007	-16.2578
	176	1381.78	20.1084	563.933	326.635	313.562	-16.7813	895.539	-16.8877
	177	1381.11	19.4258	563.006	326.389	313.374	-16.6973	894.988	-17.543
	178	1380.53	18.6416	561.991	326.36	313.094	-16.8315	894.417	-18.2568
	179	1379.83	17.9873	561.227	326.234	313.28	-16.635	893.83	-18.8838
	180	1379.2	17.334	560.246	326.204	312.931	-16.9541	893.277	-19.4922
	181	1378.57	16.6514	559.382	325.852	312.784	-16.9536	892.876	-20.0264
	182	1377.98	15.8984	558.45	325.711	312.686	-16.9084	892.316	-20.791
	183	1377.27	15.2627	557.701	325.647	312.441	-16.917	891.65	-21.3994
	184	1376.7	14.5479	556.846	325.426	312.417	-16.8684	891.143	-21.9219
	185	1376.01	13.8457	555.938	325.388	312.338	-16.96	890.695	-22.6201
	186	1375.54	13.1504	555.01	325.279	312.152	-16.9504	890.077	-23.2676
	187	1374.86	12.5693	554.274	325.236	312.109	-16.9578	889.571	-23.957
	188	1374.25	11.9619	553.453	325.04	312.07	-16.8787	889.005	-24.6406
	189	1373.68	11.1406	552.558	324.986	311.781	-17.0547	888.487	-25.1699
	190	1373.01	10.4229	551.609	324.723	311.603	-17.1055	887.927	-25.8105
	191	1372.39	9.76172	550.827	324.55	311.433	-17.1357	887.408	-26.4609
	192	1371.81	9.05859	549.93	324.407	311.411	-17.1094	886.972	-27.0967
	193	1371.22	8.46289	549.085	324.339	311.37	-17.113	886.393	-27.707
	194	1370.77	7.84766	548.252	324.211	311.225	-17.1392	885.956	-28.3564
	195	1370.16	7.0791	547.381	324.034	311.044	-17.199	885.389	-29.0146
	196	1369.62	6.41699	546.642	323.879	310.93	-17.1821	884.786	-29.707
	197	1368.97	5.7373	545.775	323.777	310.841	-17.1563	884.318	-30.3613
	198	1368.29	5.05469	544.903	323.691	310.68	-17.2729	883.848	-30.9727
	199	1367.78	4.35742	544.134	323.459	310.5	-17.3462	883.271	-31.6045
	200	1367.14	3.74121	543.216	323.288	310.468	-17.3083	882.786	-32.1533
	201	1366.6	3.06738	542.52	323.296	310.552	-17.1519	882.329	-32.7715
	202	1366.13	2.43066	541.706	323.286	310.242	-17.4761	881.816	-33.4082
	203	1365.43	1.72656	540.871	322.989	310.355	-17.3237	881.194	-34.082
	204	1364.98	1.13086	540.128	322.93	310.155	-17.374	880.648	-34.8662
	205	1364.31	0.578125	539.306	322.914	310.078	-17.467	880.106	-35.3887
	206	1363.79	-0.07422	538.604	322.76	309.99	-17.4485	879.611	-35.915
	207	1363.07	-0.86426	537.641	322.71	309.837	-17.4817	879.023	-36.6631
	208	1362.6	-1.55176	536.918	322.615	309.792	-17.459	878.562	-37.2158
	209	1362.06	-2.16406	536.175	322.584	309.709	-17.416	877.917	-37.9316
	210	1361.5	-2.6875	535.267	322.54	309.683	-17.4216	877.392	-38.5811
	211	1360.9	-3.44824	534.638	322.401	309.548	-17.3879	876.864	-39.2305
	212	1360.37	-4.10352	533.734	322.285	309.498	-17.3728	876.317	-39.8135
	213	1359.82	-4.81445	532.98	322.232	309.347	-17.416	875.862	-40.4141
	214	1359.16	-5.39063	532.185	322.078	309.219	-17.4346	875.333	-41.0234
	215	1358.66	-6.1123	531.474	321.963	309.161	-17.4199	874.879	-41.6113
	216	1358.22	-6.75879	530.673	321.944	309.074	-17.3481	874.323	-42.2061
	217	1357.7	-7.39063	529.869	321.831	309.049	-17.5232	873.854	-42.8398
	218	1357.2	-8.11719	529.146	321.631	308.83	-17.5852	873.431	-43.5059
	219	1356.59	-8.68848	528.465	321.58	308.761	-17.5579	872.818	-44.1338
	220	1356.03	-9.33594	527.615	321.456	308.683	-17.4336	872.482	-44.7373
	221	1355.46	-9.91211	526.937	321.348	308.589	-17.3691	871.828	-45.3008
	222	1354.98	-10.6533	526.117	321.303	308.466	-17.4641	871.182	-45.9697
	223	1354.45	-11.2539	525.362	321.076	308.504	-17.4534	870.737	-46.5635
	224	1353.96	-11.8477	524.553	321.178	308.502	-17.4761	870.229	-47.2598
	225	1353.48	-12.4463	523.853	321.116	308.305	-17.6516	869.714	-47.8545
	226	1352.92	-13.0293	523.134	320.865	308.2	-17.5952	869.199	-48.5313
	227	1352.27	-13.7031	522.265	320.715	308.131	-17.6997	868.65	-49.1748
	228	1351.83	-14.4219	521.565	320.613	307.984	-17.7412	868.217	-49.7334
	229	1351.21	-15.0576	520.723	320.553	307.924	-17.7742	867.657	-50.2832
	230	1350.86	-15.8828	520.067	320.614	307.82	-17.8245	867.131	-51.0996
	231	1350.29	-16.4971	519.238	320.333	307.775	-17.8755	866.604	-51.7031
	232	1349.78	-17.1152	518.609	320.288	307.64	-17.8984	866.13	-52.3613
	233	1349.25	-17.6738	517.956	320.169	307.578	-17.9321	865.692	-53.0459
	234	1348.75	-18.3438	517.099	320.101	307.541	-17.9426	865.15	-53.6426
	235	1348.24	-19.0273	516.421	320.051	307.515	-17.9287	864.635	-54.2119
	236	1347.69	-19.6611	515.643	320.027	307.406	-17.9624	864.264	-54.7734
	237	1347.23	-20.293	514.937	319.981	307.319	-17.9294	863.678	-55.4502
	238	1346.72	-20.9893	514.236	319.99	307.228	-17.9512	863.061	-56.0342
	239	1346.08	-21.54	513.492	319.968	307.138	-18.0037	862.622	-56.7227
	240	1345.68	-22.1875	512.762	319.891	307.058	-17.9963	862.103	-57.3877
	241	1345.22	-22.7813	512.074	319.807	307.068	-18.0037	861.626	-57.9199
	242	1344.77	-23.46	511.318	319.773	307.066	-18.0625	861.129	-58.6367
	243	1344.16	-24.0166	510.619	319.624	306.876	-18.074	860.529	-59.2705
	244	1343.73	-24.707	509.993	319.468	306.755	-18.1392	860.027	-59.8809
	245	1343.13	-25.2021	509.221	319.403	306.674	-18.26	859.577	-60.3516
	246	1342.71	-25.96	508.532	319.355	306.652	-18.2585	859.08	-61.1143
	247	1342.25	-26.6104	507.912	319.174	306.697	-18.1367	858.494	-61.6348
	248	1341.84	-27.2178	507.191	319.187	306.487	-18.2451	858.053	-62.3115
	249	1341.27	-27.7256	506.51	318.978	306.484	-18.1401	857.401	-62.9736
	250	1340.64	-28.3818	505.828	318.932	306.358	-18.1602	856.902	-63.5947
	251	1340.14	-29.0625	505.088	318.887	306.323	-18.0742	856.493	-64.2666
	252	1339.68	-29.7266	504.614	318.933	306.3	-18.0933	855.986	-64.9023
	253	1339.23	-30.3555	503.675	318.812	306.22	-18.1431	855.493	-65.4678
	254	1338.75	-31.0283	503.033	318.687	306.172	-18.1841	855.038	-66.002
	255	1338.31	-31.626	502.335	318.616	306.073	-18.2756	854.492	-66.6621
	256	1337.77	-32.2178	501.581	318.576	306.035	-18.2903	853.99	-67.2773
	257	1337.24	-32.7754	500.917	318.563	305.994	-18.3347	853.496	-67.8789
	258	1336.82	-33.334	500.199	318.447	305.9	-18.2891	853.037	-68.4688
	259	1336.39	-33.9502	499.53	318.42	305.886	-18.3357	852.545	-69.0889
	260	1335.89	-34.6191	498.821	318.305	305.751	-18.3696	852.002	-69.752
	261	1335.43	-35.1514	498.224	318.162	305.763	-18.2407	851.535	-70.3643
	262	1334.99	-35.8027	497.639	318.182	305.664	-18.3511	850.936	-70.9316
	263	1334.55	-36.4336	496.976	318.194	305.705	-18.1223	850.541	-71.4844
	264	1334.11	-37.0166	496.294	318.22	305.507	-18.376	849.916	-72.166
	265	1333.7	-37.6104	495.658	317.967	305.383	-18.3352	849.413	-72.6865
	266	1333.12	-38.2275	494.821	317.853	305.415	-18.4182	848.944	-73.3711
	267	1332.61	-38.8633	494.257	317.766	305.297	-18.5796	848.527	-73.9453
	268	1332.16	-39.4785	493.65	317.698	305.448	-18.4194	847.991	-74.5303
	269	1331.7	-40.127	492.832	317.868	305.162	-18.4885	847.446	-75.2021
	270	1331.25	-40.8262	492.267	317.595	305.138	-18.5176	847.048	-75.8682
	271	1330.89	-41.3184	491.617	317.648	305.053	-18.5713	846.383	-76.4355
	272	1330.33	-42.0352	490.834	317.677	305.048	-18.5505	845.937	-77.167
	273	1329.91	-42.543	490.26	317.601	305.001	-18.562	845.539	-77.6602
	274	1329.38	-43.1074	489.552	317.54	304.927	-18.6023	845	-78.2686
	275	1328.92	-43.8203	488.944	317.366	304.887	-18.6448	844.46	-78.877
	276	1328.46	-44.4092	488.288	317.339	304.797	-18.6982	843.995	-79.4395
	277	1328.01	-45.002	487.537	317.295	304.711	-18.7183	843.46	-80.1406
	278	1327.48	-45.5625	486.885	317.249	304.718	-18.6763	843.005	-80.7129
	279	1327.01	-46.1816	486.295	317.177	304.647	-18.7471	842.521	-81.3496
	280	1326.57	-46.793	485.572	317.073	304.559	-18.6189	842.024	-81.9023
	281	1326.19	-47.3555	485.021	317.018	304.415	-18.7207	841.488	-82.5098
	282	1325.76	-48.0322	484.367	316.85	304.303	-18.6382	840.957	-83.0703
	283	1325.29	-48.6611	483.743	316.752	304.378	-18.6697	840.517	-83.667
	284	1324.83	-49.2227	483.072	316.71	304.046	-18.9697	840.104	-84.293
	285	1324.29	-49.7793	482.454	316.464	304.061	-18.8508	839.641	-84.9053
	286	1323.91	-50.373	481.763	316.706	304.067	-18.7952	839.05	-85.4756
	287	1323.52	-50.9121	481.222	316.533	304.214	-18.7578	838.45	-86.0537
	288	1322.97	-51.5527	480.458	316.505	303.949	-18.8689	837.978	-86.6787
	289	1322.49	-52.1455	479.873	316.397	303.92	-18.916	837.559	-87.3711
	290	1322.07	-52.8408	479.177	316.372	303.713	-19.0295	837.088	-87.8877
	291	1321.59	-53.4375	478.508	316.236	303.835	-18.9553	836.573	-88.4131
	292	1321.17	-54.0264	477.976	316.155	303.718	-18.988	835.975	-89.0967
	293	1320.73	-54.584	477.274	316.138	303.659	-19.0352	835.533	-89.666
	294	1320.35	-55.1826	476.57	316.138	303.588	-19.0403	835.011	-90.126
	295	1319.83	-55.8203	475.912	316.128	303.482	-19.1396	834.597	-90.7686
	296	1319.32	-56.4727	475.227	315.995	303.425	-19.1765	834.08	-91.3379
	297	1318.86	-57.0498	474.468	315.961	303.402	-19.2219	833.568	-91.9658
	298	1318.44	-57.6904	473.946	315.924	303.257	-19.3755	833.131	-92.5801
	299	1318.04	-58.1572	473.26	315.79	303.333	-19.2466	832.639	-93.1768
	300	1317.58	-58.7197	472.634	315.865	303.309	-19.0442	832.08	-93.7666
	301	1317.14	-59.4111	472.049	315.846	303.282	-19.1519	831.723	-94.3809
	302	1316.71	-59.9727	471.442	315.857	303.293	-19.147	831.287	-94.9443
	303	1316.26	-60.5908	470.792	315.851	303.344	-19.1033	830.82	-95.5059
	304	1315.79	-61.1914	470.181	315.933	303.074	-19.2446	830.268	-96.0273
	305	1315.33	-61.6982	469.532	315.675	302.846	-19.3467	829.818	-96.5186
	306	1314.83	-62.2734	468.969	315.683	302.783	-19.5359	829.402	-97.2666
	307	1314.49	-62.8848	468.342	315.514	302.927	-19.4258	828.969	-97.8535
	308	1314.12	-63.3809	467.728	315.55	302.722	-19.4099	828.384	-98.4141
	309	1313.65	-63.9219	467.254	315.475	302.734	-19.4907	827.851	-99.0029
	310	1313.17	-64.5859	466.621	315.384	302.701	-19.491	827.42	-99.5293
	311	1312.79	-65.208	465.965	315.414	302.664	-19.4883	826.832	-99.9971
	312	1312.38	-65.79	465.324	315.365	302.733	-19.4185	826.459	-100.618
	313	1311.99	-66.3799	464.758	315.293	302.585	-19.5313	826.01	-101.319
	314	1311.5	-66.875	464.231	315.119	302.466	-19.5828	825.521	-101.905
	315	1311.06	-67.5166	463.547	315.089	302.304	-19.6563	824.974	-102.457
	316	1310.6	-68.0303	462.93	315.017	302.32	-19.6479	824.528	-102.985
	317	1310.21	-68.6943	462.205	314.998	302.28	-19.7007	823.991	-103.515
	318	1309.82	-69.2598	461.602	315.031	302.227	-19.7368	823.544	-104.117
	319	1309.41	-69.8057	461.007	314.981	302.144	-19.7729	823.104	-104.771
	320	1308.99	-70.3389	460.479	314.818	302.046	-19.6685	822.602	-105.364
	321	1308.58	-70.8906	459.861	314.695	302.102	-19.6814	822.156	-105.992
	322	1308.14	-71.4795	459.25	314.742	302.054	-19.5977	821.721	-106.504
	323	1307.74	-72.1006	458.656	314.748	302.069	-19.7422	821.27	-107.111
	324	1307.3	-72.6602	458.105	314.724	302.035	-19.7463	820.791	-107.711
	325	1306.85	-73.1992	457.5	314.743	301.917	-19.7468	820.227	-108.196
	326	1306.45	-73.8193	456.853	314.66	301.845	-19.8074	819.729	-108.771
	327	1306.07	-74.3379	456.224	314.602	301.783	-19.8635	819.246	-109.32
	328	1305.69	-74.876	455.581	314.537	301.627	-19.9856	818.772	-109.828
	329	1305.24	-75.4287	454.992	314.31	301.674	-19.8931	818.435	-110.494
	330	1304.88	-76.0713	454.536	314.395	301.643	-19.9282	817.847	-111.102
	331	1304.35	-76.6377	453.986	314.272	301.504	-20.1023	817.427	-111.572
	332	1303.97	-77.2217	453.396	314.195	301.454	-20.0178	816.898	-112.183
	333	1303.48	-77.6934	452.68	314.193	301.363	-20.0505	816.496	-112.781
	334	1303.18	-78.3291	452.085	314.137	301.349	-20.0093	815.952	-113.434
	335	1302.71	-78.8486	451.624	314.247	301.289	-20.0195	815.495	-113.905
	336	1302.32	-79.4844	451.1	314.062	301.263	-20.0183	815.013	-114.445
	337	1301.88	-80.0664	450.351	314.078	301.151	-20.1206	814.542	-115.039
	338	1301.45	-80.6406	449.77	314.009	301.09	-20.1631	814.127	-115.478
	339	1301.02	-81.1719	449.156	313.902	301.044	-20.208	813.649	-116.156
	340	1300.59	-81.6592	448.521	313.871	300.974	-20.2974	813.166	-116.751
	341	1300.19	-82.2314	448.045	313.791	300.843	-20.4229	812.743	-117.327
	342	1299.85	-82.8779	447.502	313.664	300.798	-20.5073	812.283	-117.825
	343	1299.41	-83.4688	446.93	313.584	300.789	-20.4951	811.821	-118.436
	344	1299.03	-84.0039	446.302	313.59	300.811	-20.314	811.357	-119.019
	345	1298.64	-84.5449	445.684	313.602	300.733	-20.324	810.967	-119.509
	346	1298.11	-85.0566	445.148	313.612	300.652	-20.425	810.554	-120.082
	347	1297.82	-85.6162	444.549	313.437	300.605	-20.3218	809.942	-120.648
	348	1297.35	-86.1738	443.971	313.367	300.435	-20.5381	809.479	-121.204
	349	1296.98	-86.7109	443.399	313.252	300.441	-20.5188	809.017	-121.867
	350	1296.39	-87.2158	442.862	313.28	300.322	-20.6462	808.554	-122.403
	351	1296.18	-87.7725	442.324	313.123	300.434	-20.5276	808.104	-123.009
	352	1295.9	-88.3301	441.684	313.245	300.196	-20.4746	807.555	-123.572
	353	1295.47	-88.8369	441.201	313.189	300.356	-20.4692	807.136	-124.146
	354	1295.06	-89.4082	440.65	313.241	300.125	-20.5063	806.718	-124.593
	355	1294.58	-90.0156	440.093	313.115	300.165	-20.6143	806.228	-125.198
	356	1294.18	-90.5879	439.413	313.11	300.245	-20.5796	805.747	-125.679
	357	1293.87	-91.2051	438.904	313.131	300.096	-20.7102	805.307	-126.189
	358	1293.43	-91.7539	438.248	312.967	299.946	-20.7825	804.772	-126.748
	359	1292.98	-92.2695	437.63	312.888	299.884	-20.8054	804.3	-127.438
	360	1292.58	-92.8086	437.096	312.838	299.875	-20.8054	803.876	-127.948
	361	1292.21	-93.3906	436.531	312.826	299.786	-20.8462	803.37	-128.507
	362	1291.83	-93.9395	435.919	312.832	299.752	-20.8335	802.948	-129.126
	363	1291.45	-94.4785	435.43	312.797	299.691	-20.8335	802.49	-129.624
	364	1291.07	-95.0693	434.838	312.796	299.665	-20.8472	802.02	-130.153
	365	1290.67	-95.6699	434.271	312.729	299.497	-20.9775	801.572	-130.734
	366	1290.3	-96.1201	433.69	312.595	299.376	-21.123	801.135	-131.287
	367	1289.86	-96.667	433.101	312.48	299.504	-21.0872	800.686	-131.838
	368	1289.46	-97.2178	432.552	312.502	299.376	-21.0684	800.262	-132.461
	369	1289.01	-97.6953	431.975	312.592	299.27	-21.1863	799.833	-132.968
	370	1288.72	-98.2773	431.405	312.361	299.256	-21.1011	799.325	-133.434
	371	1288.23	-98.8584	430.857	312.398	299.225	-21.1643	798.809	-134.039
	372	1287.86	-99.3633	430.48	312.262	299.267	-21.2117	798.35	-134.561
	373	1287.49	-100.032	429.855	312.361	299.239	-21.2759	798.004	-135.143
	374	1287.08	-100.402	429.313	312.269	299.16	-21.3098	797.682	-135.725
	375	1286.78	-101.043	428.733	312.276	298.979	-21.2378	796.948	-136.247
	376	1286.48	-101.521	428.021	312.217	298.907	-21.3223	796.552	-136.735
	377	1286.04	-102.021	427.492	312.175	298.96	-21.3577	796.177	-137.275
	378	1285.64	-102.645	426.949	312.105	298.877	-21.3755	795.764	-137.824
	379	1285.19	-103.218	426.414	312.056	298.752	-21.4397	795.323	-138.307
	380	1284.83	-103.686	425.945	311.945	298.688	-21.4604	794.892	-138.896
	381	1284.49	-104.185	425.371	311.824	298.65	-21.457	794.435	-139.473
	382	1284.12	-104.781	424.801	311.739	298.66	-21.4045	793.942	-140.088
	383	1283.74	-105.236	424.238	311.719	298.636	-21.4111	793.485	-140.586
	384	1283.33	-105.762	423.732	311.726	298.551	-21.4443	793.041	-141.126
	385	1282.93	-106.305	423.192	311.66	298.526	-21.5005	792.566	-141.629
	386	1282.59	-106.821	422.592	311.692	298.469	-21.4517	792.025	-142.119
	387	1282.16	-107.349	422.039	311.684	298.258	-21.6912	791.633	-142.711
	388	1281.73	-107.858	421.503	311.492	298.286	-21.5635	791.175	-143.269
	389	1281.39	-108.409	421.062	311.452	298.201	-21.8186	790.723	-143.74
	390	1280.98	-108.953	420.434	311.261	298.25	-21.7354	790.234	-144.346
	391	1280.57	-109.403	419.855	311.424	298.028	-21.8948	789.741	-144.881
	392	1280.21	-109.922	419.33	311.204	298.063	-21.8936	789.226	-145.402
	393	1279.79	-110.521	418.871	311.362	297.982	-21.8418	788.74	-145.942
	394	1279.42	-111.012	418.214	311.299	297.879	-22.1411	788.287	-146.391
	395	1279.12	-111.604	417.699	311.106	297.977	-22.0388	787.823	-146.869
	396	1278.83	-112.019	417.127	311.19	298.043	-22.0313	787.532	-147.479
	397	1278.4	-112.509	416.689	311.102	297.76	-22.1858	787.081	-148.118
	398	1278	-113.012	416.127	310.881	297.704	-22.2273	786.595	-148.52
	399	1277.52	-113.521	415.559	310.844	297.701	-22.2258	786.102	-149.153
	400	1277.18	-114.146	415.078	310.835	297.563	-22.2808	785.78	-149.653

## Sheet: Fig.2e
	Fig.2e	Solid-phase binding assay
		Absorbance at 450 nm
			NaCl
		NT	150 mM	500 mM	1 M	3 M
		0.05	2.435	2.472	1.786	0.479
		0.051	2.313	2.359	1.804	0.43
		0.051	2.317	2.324	1.629	0.49
	p-values (vs 150 mM NaCl)	<0.0001	-	0.942	<0.0001	<0.0001

## Sheet: Fig.2f
	Fig.2f	Solid-phase binding assay
		Absorbance at 450 nm
			BSA (mg/ml)		Ac-BSA (mg/ml)		Sc-BSA (mg/ml)		Ma-BSA (mg/ml)
		-	1	10	1	10	1	10	1	10
		0.037	0.038	0.039	0.114	0.26	0.279	0.521	1.056	1.269
		0.037	0.038	0.039	0.105	0.251	0.229	0.547	0.993	1.334
		0.037	0.038	0.039	0.104	0.249	0.236	0.545	1.078	1.275
	p-values (vs non-treatment)	-	>0.9999	0.9999	0.0055	<0.0001	<0.0001	<0.0001	<0.0001	<0.0001

[truncated: 45 more sheets: Fig.2g, Fig.3b, Fig.3e, Fig.3f, Fig.3g, Fig.3h, Fig.4a, Fig.4b, Fig.4c, Fig.4d, Fig.4e, Fig.4f, Fig.4g, Fig.5a, Fig.5b, Fig.5c, Fig.5d, Fig.5e, Fig.5f, Fig.5g …]
